# Supplementary material for: Longitudinal RNA sequencing of the deep transcriptome during neurogenesis of cortical glutamatergic neurons from murine ESCs
Source: F1000Res. 2013 Feb 7;2:35. [Version 1] doi: 10.12688/f1000research.2-35.v1 (PMC3829120; doi:10.12688/f1000research.2-35.v1)
Supplement: Data File 1: summary data — RNA-sequencing by Expectation Maximization summary of quality metrics for paired-end Illumina runs. The last column indicates the filenames of the corresponding FASTQ files available at Sequence Read Archive, appended with an “F” for the forward sequence read or an “R” for the reverse sequence read. [file f1000research-2-1154-s0000.tgz]

Archive with 1 entries (1 files):
- F1000_QC_Summary.xlsx
