# Supplementary material for: Longitudinal RNA sequencing of the deep transcriptome during neurogenesis of cortical glutamatergic neurons from murine ESCs
Source: F1000Res. 2013 Feb 7;2:35. [Version 1] doi: 10.12688/f1000research.2-35.v1 (PMC3829120; doi:10.12688/f1000research.2-35.v1)
Supplement: Data File 1: summary data — RNA-sequencing by Expectation Maximization summary of quality metrics for paired-end Illumina runs. The last column indicates the filenames of the corresponding FASTQ files available at Sequence Read Archive, appended with an “F” for the forward sequence read or an “R” for the reverse sequence read. [file f1000research-2-1154-s0000.tgz › F1000_QC_Summary.xlsx]

## Sheet: Sheet1
Client Sample Name	Species	# genes detected	total genes searched	% detected	# of nonzero entries	Median count	75th perc count	max count	max count transcript	total clusters (Mil)	% transcriptome mapped	%(G+C) aligned	Corresponding FASTQ filenames
DIV-8_1	mm9	17123	29209	58.62	19356	198.17	1012	312009	Eef1a1	28.859	88.37	50.32	DIV-8.1F, DIV-8.1R
DIV-8_2	mm9	17209	29209	58.92	19452	205.05	1073.06	324713	Eef1a1	30.704	88.36	50.57	DIV-8.2F, DIV-8.2R
DIV-8_3	mm9	17206	29209	58.91	19430	203.485	1061.72	338758	Eef1a1	30.43	88.71	50.3	DIV-8.3F, DIV-8.3R
DIV-8_4	mm9	17138	29209	58.67	19439	197	1066	411790	Eef1a1	30.61	90.22	50.58	DIV-8.4F, DIV-8.4R
DIV-4_1	mm9	16579	29209	56.76	18893	184.79	860	309351	Eef1a1	24.075	86.73	44.73	DIV-4.1F, DIV-4.1R
DIV-4_2	mm9	16539	29209	56.62	18819	185.92	864.01	307457	Eef1a1	24.252	86.59	44.65	DIV-4.2F, DIV-4.2R
DIV-4_3	mm9	16796	29209	57.5	19034	207	997.23	356928	Eef1a1	27.804	86.34	44.49	DIV-4.3F, DIV-4.3R
DIV0_1	mm9	17487	29209	59.87	19544	319	1345.96	335436	Eef1a1	32.229	86.35	44.45	DIV0.1F, DIV0.1R
DIV0_2	mm9	17592	29209	60.23	19653	324	1382.69	355546	Eef1a1	33.554	86.46	44.82	DIV0.2F, DIV0.2R
DIV0_3	mm9	17870	29209	61.18	19967	337.31	1535	370577	Eef1a1	38.534	86.99	45.11	DIV0.3F, DIV0.3R
DIV1_1	mm9	17543	29209	60.06	19702	374.945	1627.88	443827	Igf2	41.482	84.81	44.78	DIV1.1F, DIV1.1R
DIV1_2	mm9	17562	29209	60.13	19687	381.64	1650.04	458239	Igf2	42.137	84.57	44	DIV1.2F, DIV1.2R
DIV1_3	mm9	16942	29209	58	19148	279	1125.98	310951	Igf2	27.75	84.68	47.27	DIV1.3F, DIV1.3R
DIV1_4	mm9	17115	29209	58.59	19327	301.6	1247	318717	Igf2	30.908	85.08	47.05	DIV1.4F, DIV1.4R
DIV7_1	mm9	17536	29209	60.04	19802	318.46	1410.19	290627	DQ539915	36.314	84.24	49.86	DIV7.1F, DIV7.1R
DIV7_2	mm9	17495	29209	59.9	19690	313	1344.36	260739	DQ539915	33.835	84.54	50.03	DIV7.2F, DIV7.2R
DIV7_3	mm9	17661	29209	60.46	19810	337.115	1466	276698	DQ539915	37.487	83.97	50.06	DIV7.3F, DIV7.3R
DIV7_4	mm9	17608	29209	60.28	19808	320.095	1408.96	294555	DQ539915	35.857	84.41	50.01	DIV7.4F, DIV7.4R
DIV7_5	mm9	17663	29209	60.47	19854	341.935	1493	299970	DQ539915	38.487	84.31	50.53	DIV7.5F, DIV7.5R
DIV16_1	mm9	16780	29209	57.45	18990	270	1185.96	494249	DQ539915	30.295	83.66	50.02	DIV16.1F, DIV16.1R
DIV16_2	mm9	16485	29209	56.44	18757	240	1073.82	401324	DQ539915	27.177	83.76	49.75	DIV16.2F, DIV16.2R
DIV16_3	mm9	16751	29209	57.35	18918	274.855	1239	490801	DQ539915	31.697	83.58	49.65	DIV16.3F, DIV16.3R
DIV16_4	mm9	16516	29209	56.54	18796	250	1107	421460	DQ539915	27.704	84.8	50.02	DIV16.4F, DIV16.4R
DIV21_1	mm9	16274	29209	55.72	18602	244	1099	448889	DQ539915	27.218	83.99	50.07	DIV21.1F, DIV21.1R
DIV21_2	mm9	16472	29209	56.39	18686	271.745	1220	531203	DQ539915	30.106	84.98	49.86	DIV21.2F, DIV21.2R
DIV21_3	mm9	16417	29209	56.21	18642	275	1248.02	602830	DQ539915	30.61	85.18	49.8	DIV21.3F, DIV21.3R
DIV21_4	mm9	16371	29209	56.05	18592	277.06	1245	636812	DQ539915	30.972	83.62	49.52	DIV21.4F, DIV21.4R
DIV28_1	mm9	16708	29209	57.2	18913	278.44	1206	601360	DQ539915	29.865	83.93	49.84	DIV28.1F, DIV28.1R
DIV28_2	mm9	16694	29209	57.15	18869	282	1245.79	734254	DQ539915	31.167	84.43	49.62	DIV28.2F, DIV28.2R
DIV28_3	mm9	16381	29209	56.08	18614	265	1155.42	617377	DQ539915	28.047	84.14	49.56	DIV28.3F, DIV28.3R
DIV28_4	mm9	16839	29209	57.65	18999	284.69	1249.99	709841	DQ539915	31.403	84.18	49.82	DIV28.4F, DIV28.4R
