# Supplementary material for: Longitudinal RNA sequencing of the deep transcriptome during neurogenesis of cortical glutamatergic neurons from murine ESCs
Source: F1000Res. 2013 Feb 7;2:35. [Version 1] doi: 10.12688/f1000research.2-35.v1 (PMC3829120; doi:10.12688/f1000research.2-35.v1)
Supplement: Data File 2: raw transcript read counts — RNA-Sequencing by Expectation Maximization-estimated total counts for all genes in biological replicates of days in vitro (DIV) -8, -4, 0, 1, 7, 16, 21 and 28 samples. Genes for which no reads were detected in any biological sample were excluded. [file f1000research-2-1154-s0001.tgz]

Archive with 1 entries (1 files):
- F1000_raw_counts.xlsx
