# Supplementary material for: Longitudinal RNA sequencing of the deep transcriptome during neurogenesis of cortical glutamatergic neurons from murine ESCs
Source: F1000Res. 2013 Feb 7;2:35. [Version 1] doi: 10.12688/f1000research.2-35.v1 (PMC3829120; doi:10.12688/f1000research.2-35.v1)
Supplement: Data File 2: raw transcript read counts — RNA-Sequencing by Expectation Maximization-estimated total counts for all genes in biological replicates of days in vitro (DIV) -8, -4, 0, 1, 7, 16, 21 and 28 samples. Genes for which no reads were detected in any biological sample were excluded. [file f1000research-2-1154-s0001.tgz › F1000_raw_counts.xlsx]

## Sheet: Sheet1
Gene	mRNA	RefSeq	Description	DIV-8.1	DIV-8.2	DIV-8.3	DIV-8.4	DIV-4.1	DIV-4.2	DIV-4.3	DIV0.1	DIV0.2	DIV0.3	DIV1.1	DIV1.2	DIV1.3	DIV1.4	DIV7.1	DIV7.2	DIV7.3	DIV7.4	DIV7.5	DIV16.1	DIV16.2	DIV16.3	DIV16.4	DIV21.1	DIV21.2	DIV21.3	DIV21.4	DIV28.1	DIV28.2	DIV28.3	DIV28.4
Eef1a1	NM_010106	NM_010106	eukaryotic translation elongation factor 1 alpha	312009	324713	338759	411790	309351	307458	356929	335437	355546	370577	273923	283252	184669	231857	147826	139330	151844	149174	157299	71647.4	60815.7	70043.4	61492.1	52918.9	58527.3	61056.2	58295	46002.4	48356.4	41622.4	46478.6
Hsp90ab1	NM_008302	NM_008302	heat shock protein 1, beta	186253	197406	201327	212437	169658	171469	194170	118869	128026	146017	91989.4	94298.3	63330.4	74827.6	82798.6	77221.3	83207.4	82393.4	86293	54591.5	50054.3	56418.4	52040.2	51672.8	57086.6	58463.4	57427.8	47285.5	52497	44849.1	50097.7
Hspa8	AK004608;BC094900;NM_031165	NM_031165	Mus musculus adult male lung cDNA, RIKEN full-length enriched library, clone:1200006C03 product:heat shock 70kD protein 8, full insert sequence;heat shock protein 8	136444	143235	143457	160937	106898	107538	123661	78015.8	81236.9	96213.2	70807.3	73788.7	49305.2	55192.2	82674.6	77576.9	83630.9	82053.2	85292.6	65288.6	59114.3	67350.1	61391.5	72921.8	80371.3	82932.4	81711.6	71390.2	84329.4	70272.8	76836.8
Gapdh	NM_008084;NR_002890	NM_008084	glyceraldehyde-3-phosphate dehydrogenase	132961	144724	142018	144963	101804	102605	112236	68890.1	77043.2	79459.6	38583.2	37071.1	25812.3	31135.5	48164	47141.8	49456.6	49114.1	51912.4	50187.8	44182.8	49736.9	46174.6	51814.3	56356.9	56629.4	53924.6	61938.9	67531.7	55527.1	66766
Hsp90aa1	AK158753;NM_010480	NM_010480	heat shock protein 1, alpha	131845	132791	135851	137387	100709	100312	114519	36135.1	37631.6	53112.4	41963.4	44810.3	27826.4	31252.7	57428.8	53243.9	56858.8	54544.3	56901.5	38419.8	36928.7	42691.8	37063.7	34911.6	39492.1	40226.2	40364.1	37190.3	39936.2	34126.2	37356.3
DQ539915	DQ539915		Mus musculus in vitro fertilized eggs cDNA, RIKEN full-length enriched library, clone:7420498E04 product:Cytochrome oxidase subunit 1 (EC 1.9.3.1) (Cytochrome c oxidase polypeptide I) (Cytochrome c oxidase subunit I) homolog [Mus musculus], full insert sequence	129884	136055	148559	172836	220671	238754	219461	259264	270055	269772	203012	220559	135252	163141	290627	260739	276698	294556	299971	494250	401324	490802	421461	448890	531204	602830	636812	601360	734255	617377	709842
Ptma	NM_008972	NM_008972	prothymosin alpha	122904	125394	126736	111000	78594.3	79509.2	89420.4	70988.3	68523.4	76436.9	63569.9	66493.8	42817.2	55087.1	39066.9	36487.1	38007.6	38503.7	39146.8	8123.2	6780.84	7483.6	6759.59	4948.18	5253.69	5623.42	5258.29	3618.84	3864.73	3306.42	3653.93
EG433182	NM_001025388;BC056611	NM_001025388	hypothetical protein LOC433182	115141	126813	121870	98320.5	67462.4	70762.9	77292	20165.8	22963.5	24987.2	9932.41	9664.03	6976.91	8318.61	17185.2	16970.5	17172.5	16999.3	17753.2	14216.9	12534	12878.5	11453.7	12877.8	13555.6	13701.4	13303.3	16683.3	17726.6	14369.3	17808.4
Pkm2	AK171106;AK083076;AK155655;NM_011099	NM_011099	Mus musculus 12 days embryo spinal cord cDNA, RIKEN full-length enriched library, clone:C530045D03 product:pyruvate kinase 3, full insert sequence;pyruvate kinase, muscle	111622	121889	116881	100275	69188.9	72525.3	78832.3	24634.8	26782	29586.9	21805.8	21427.9	14980.7	18558.2	21310.5	20676	21655.5	20806.3	22715.8	17885.5	16587.9	17841.6	16516.1	20661.4	21698.2	22282.1	21313.9	29532.9	32414.4	25899.5	31737.1
Eef2	AK214266;NM_007907	NM_007907	Mus musculus 10 days neonate skin cDNA, RIKEN full-length enriched library, clone:4732472F11 product:ELONGATION FACTOR 2 (EF-2) homolog [Mus musculus], full insert sequence;eukaryotic translation elongation factor 2	109905	122261	117240	131465	111753	111445	125237	97933.7	104000	112487	96743.1	92947.1	64674.9	70300.6	62317.7	60214.9	63208.7	60990.3	66052.8	43382.5	38123	42107.5	39771.8	38478.3	40736	42063	40702.7	35404.8	36692.7	31636.3	36514.8
Pabpc1	AK005009;NM_008774	NM_008774	Adult male liver cDNA, RIKEN full-length enriched library, clone:1300015A08 product:poly A binding protein, cytoplasmic 1, full insert sequence;poly A binding protein, cytoplasmic 1	99161.1	105439	105026	79463.5	66216.8	65782	73625.9	38381.4	40722.1	51056.2	24844.6	25437.9	17301.6	19592.9	16785.9	16538.4	17204.2	16632.3	17018.7	7465.81	6379.75	7130.4	6338.28	5274.36	5552.57	5900.51	5681.88	3876.52	4045.91	3578	3881.29
Npm1	AK005498;AK005420;NM_008722	NM_008722	Nucleophosmin 1;nucleophosmin 1	98610.9	99699	105619	142562	73243.8	71219.5	85386.2	43666.9	46148	55807.3	32586.3	34199.2	21722.5	27027.7	21393.1	20115.3	20099.5	20499.3	21069.8	8500.01	7723.56	8810.34	7686	6970.89	8181.73	8379.29	8187.34	7969.87	8593.44	7372.95	8307.26
Ftl2	NM_008049	NM_008049	ferritin light chain 2	92168.4	99057.9	97979.2	11671.8	56162.7	58042.6	66258.1	31171	33945.4	38270.9	42910.8	41849.9	28062.7	37700.8	18698.9	17949.3	18481.4	18534.5	19372.2	5761.99	4422.91	4874.87	4462.81	2595.47	2752.63	2828.74	2637.31	1448.06	1535.44	1283.12	1289.46
Rpl4	NM_024212	NM_024212	ribosomal protein L4	78447.4	81476.8	82168.1	89853.2	70544.9	69597.3	79537.7	49059.4	51894.5	61010.8	37353.3	37563.8	24802	31408.4	24463.5	23217.6	24928.5	24928.4	25272.2	14256.1	12459.5	14190.5	12472.9	11736.9	12706.6	13263.7	12918.7	11085.7	11920.1	9921.58	11433.6
Ncl	NM_010880	NM_010880	nucleolin	75877.3	76507	78598	63133.2	59183	59690	69796.6	33746.4	33901.3	43067.7	29094.8	31134.8	19390.7	21746.9	18062	16983.3	17677.5	17243.6	18285.7	8493.13	7771.63	9056.51	7822.73	6926.01	7684.85	7846.3	7892.13	7182.07	7533.57	6528.77	7115.97
Rpl3	NM_013762	NM_013762	ribosomal protein L3	75562.2	78920.1	78152.7	84715.3	61411.8	63547.4	73146.8	43559.6	47887.7	51306.8	30653	29541.5	19579.8	24797.8	21765.5	20616.7	22267.3	21896.6	23011.5	10683	9401.65	10651	9441.75	9287.37	10162.7	10671.8	10163.3	8619.14	8995.79	7422.63	9052.52
Tuba1b	NM_011654	NM_011654	tubulin, alpha 1B	73912.7	80748.4	79167.1	64714.3	53407.4	53194.5	62014.6	48461.2	55009.7	61216.2	27373.6	25762.5	18468.9	24248.7	34094.2	31779.4	36066.7	34438	36151.6	28786.5	26356.7	29512.5	28594	30253.6	32480.2	33751.3	32006.9	29304.4	31602.2	25954.7	31393.6
Arbp	NM_007475	NM_007475	acidic ribosomal phosphoprotein P0	73872.3	80952.3	79229.4	93009.4	45412.4	44527.2	50167.5	53620.9	59304.9	58355.6	38727.6	36748.6	24810.8	32262.6	23213.4	23098.5	24369.6	24018.6	25074.4	10756.1	8196.2	9294.1	8751.07	7607.31	8013.61	8403.73	7988.27	5654.88	6187.49	5196.12	5715.93
Rps2	AK151119;AK004568;NM_008503;AK163821	NM_008503	ribosomal protein S2;Adult male lung cDNA, RIKEN full-length enriched library, clone:1200003H09 product:ribosomal protein S2, full insert sequence;Mus musculus ribosomal protein S2 mRNA, complete cds	72459.7	80720.1	75982.3	89536.1	55426	51199.2	60106.2	37177.8	41301	45812.7	25182.6	23648	17633.4	24248	20538.6	21522.4	22834.9	21625.8	23969.1	13588.8	10690.9	12070.3	10851.6	9348.11	10203.6	10434.9	9351.9	7278.14	7813.72	6388.09	7275.89
Rpl8	NM_012053	NM_012053	ribosomal protein L8	69089	74562.8	72288.6	61332.5	45242.9	44887.4	51422.9	28499.2	31205.8	32871.6	22478.2	21505.8	14773.6	19548.9	16201.8	16242	16335.9	16549.6	17616	8915.99	7449.07	8243.99	7620	7476.97	8048.15	8211.84	7960.99	6517.25	6994.77	5921.89	6569
Ppia	NM_008907;AK012491	NM_008907	peptidylprolyl isomerase A	68682.2	71632.6	72458	128883	46656.2	44932.7	53154.8	46338	49991	53252.2	47023.6	49020.6	31078.9	41047.5	55841.7	52422.6	56320.8	55266	57478	42173.8	39501.1	45263.6	40986.9	40567.7	46006.1	46234.3	45853.2	45021.4	52363.5	42581.5	48198.4
Atpase6	BC069931;AK131579		Mus musculus ATPase subunit 6 (Atpase6) mRNA, mitochondrial gene encoding mitochondrial protein, complete cds	65008.2	76978.8	78685	71596	119070	119319	121205	170245	167527	152229	150131	169288	102387	123122	163665	147717	163577	166969	175996	234666	197193	243615	209955	201267	245547	262802	252590	247133	296576	269039	274721
Actg1	NM_009609	NM_009609	actin, gamma, cytoplasmic 1	61547.4	66927.1	65251.2	82721.4	43208.2	40511.3	47492	89494.9	93943.7	95663.1	151879	151744	103012	134390	121260	112207	119524	119385	127224	74561.6	66998.6	75140.4	69180.7	57690.2	62939.9	64780.6	61816.6	46800.5	51140.3	42922.5	48603.8
Aldoa	AK154295;EF662059;NM_007438	NM_007438	Mus musculus adult male kidney cDNA, RIKEN full-length enriched library, clone:0610011M11 product:aldolase 1, A isoform, full insert sequence;aldolase 1, A isoform	58619.2	62603.5	60642.1	53371.1	34140.6	36433.9	38302.2	7189.45	8238.37	9345.74	6522.27	6516.99	4475	5523.87	16601	15716.5	16647	16224.3	17896	28664.3	25105.7	28187.7	26100	32435	35014	35381.3	33246.2	40680.4	46314.8	38091.5	43858.4
Eif4a1	NM_144958;AK166439	NM_144958	eukaryotic translation initiation factor 4A1;Mammary gland RCB-0527 Jyg-MC(B) cDNA, RIKEN full-length enriched library, clone:G930019J01 product:eukaryotic translation initiation factor 4A1, full insert sequence	57883.6	59908.4	61576.8	95258.9	37842.1	37764.1	42594.4	40004.4	42322.1	44923.5	46471.9	47513.3	31119.5	39324.7	25021.4	23900.3	24898.2	24680.9	26173.5	12364.2	10717.9	12623.9	11206.2	10565.5	11787.9	12290.4	12087.4	8829.32	9795.96	8336.22	8855.59
Rpsa	BC055886;AK202797;AK145713;NM_011029	NM_011029	ribosomal protein SA;Mus musculus 37kDa oncofetal antigen mRNA, complete cds	57427	62519.5	60900.9	76110.9	48750.6	47445.8	55879.4	44779.2	50446.7	53247.4	33201.5	32211.3	21040.9	27744	23514.4	22961.7	24954	24139.8	26137	14135.1	11259.4	12365.4	11315	10150.8	10686.8	10975.9	10738.7	8103.19	8715.01	7152.62	8273.29
Hnrnpa1	NM_001039129;NR_002884;BC052723;AK007802;NR_002883	NM_001039129;NM_010447	heterogeneous nuclear ribonucleoprotein A1	56523.3	58508.6	60192.8	49116.5	45591.8	46899.3	53567.5	55194.2	57267.1	66819.8	45707.6	48025.5	30126.6	36410.8	27292.2	24849.1	26997.8	26516	27947.1	8420.05	7740.06	8907.99	7787.29	6063.16	6850.52	6967.32	6978.64	6377.98	6697.25	5599.23	6552.68
Ubb	NR_002856;AK168448;BC094012;NM_011664;AK181679	NM_011664	ubiquitin B	56042.3	59871	59261	69412.7	46157.4	45692.2	52586	61484	63594.9	68425.5	81287.4	80225	54386.7	66865.9	77378.4	75123.7	81640.7	78407.5	86644.2	74490.8	66274.3	77233.1	71606.2	74074.1	82810	84160.2	81255.4	81978.4	86855	76505.2	84329
Nedd4	NM_010890;AK050517	NM_010890	neural precursor cell expressed, developmentally;Adult pancreas islet cells cDNA, RIKEN full-length enriched library, clone:C820007C08 product:neural cell expressed, developmentally down- regulted gene 4, full insert sequence	55194.9	58436.5	59204.8	38773.6	51517.6	51293.6	59298.4	48914.5	52824.8	67086	45841	47940.6	31075.4	29652.5	41945.2	38720.7	42681	40366.1	42786.3	26732.5	24611	29371	25180.3	22195.6	25368.6	25820.6	26141.6	23231.3	21901.4	21484.9	24571.3
Tubb5	NM_011655	NM_011655	tubulin, beta 5	52225.8	58013.1	56995.6	68679.5	43824.2	43631.4	51040.6	77647.4	83227.6	85855.4	114357	111316	76607.1	96898.8	76469.1	71843.6	78766.4	77154	80896.3	39177	34664.9	38540	36978.4	27894.4	29899.1	31217.5	29712.8	20028.3	21445.1	18310.4	21376.7
Gnb2l1	NM_008143;BC044739	NM_008143	guanine nucleotide binding protein (G protein)	50991.6	55264	53331.2	87153.3	44118.3	43278.3	50121.7	44623.1	50153.4	45630.2	36744.1	35313.8	23391.2	30409	16157	16125	17317.2	16829	18202.1	9555.96	7588	8877.99	7812.05	7708.4	8471	8619.04	8385.06	7269.42	8127	6669	7320.86
Atp5b	NM_016774	NM_016774	ATP synthase, H+ transporting mitochondrial F1	50745.6	53835.2	52730.7	61699.9	40798.8	40318.8	46142.7	40073.4	42457.1	46075.1	38371.9	38846.7	26105.9	32460	44104.1	41584.1	45099.4	44327.4	46897.7	46974.2	42936	49098	45383.7	52730.1	57973.2	59960.5	58635.6	54433.5	63169.9	53970.4	58924.1
Rpl13a	NM_009438;BC065799	NM_009438	ribosomal protein L13a;Mus musculus 10 day old male pancreas cDNA, RIKEN full-length enriched library, clone:1810026N22 product:ribosomal protein L13a, full insert sequence	47014.9	49332.4	48041.7	45100.2	30675.7	29990.9	34037.9	31557.3	34253.3	33333.6	26441.2	25772.9	17595.1	23285.4	11754.6	11651.1	12545.8	11924.7	12827.9	6652.09	5271.09	5867.68	5337.4	5283.14	5880.19	6261.3	6077.64	5471.33	6215.85	5061.92	6017.86
Ldha	NM_010699;AK171373;BC094019	NM_010699	lactate dehydrogenase A;Mus musculus kidney CCL-142 RAG cDNA, RIKEN full-length enriched library, clone:G430005E01 product:lactate dehydrogenase 1, A chain, full insert sequence	46676.7	49889.9	48598.1	45564.5	16436.2	16983	18049.1	9137.98	10564.7	11997.8	4882.06	4846.79	3173	3952.99	5425.02	5349.38	5591.95	5217.07	5610	5137.97	4477	3999.76	2918.44	2121.95	2273.99	1936	1885	2700	1628.92	925.99	2910.01
Rps6	NM_009096	NM_009096	ribosomal protein S6	46281.7	47947.1	47360.9	60845.2	35269.9	34952.7	40830.7	31695.4	34704.6	37201.7	23793.7	24292.6	15962.9	21449.8	15173.8	14522.4	15164.9	14938.2	15623.9	8575.6	7288.95	8166.45	7261.69	7186	7844.13	8063	7908.4	6933.07	7693.94	6020.75	7373
Hnrpa3	BC085474;NM_053263;BC116251;NM_146130;NM_198090	NM_053263;NM_146130;NM_198090	heterogeneous nuclear ribonucleoprotein A3	46155.3	46700.5	48133.6	43735.8	36630.6	36740.5	41221.6	36986.9	37722.2	49100.5	37583.7	39967.5	25488.9	28915.8	25506.2	23275.7	25027.6	25215.8	25383.9	10906.1	10156.7	11609.9	9915.17	7982.71	9052.38	9707.28	9466.35	8896.59	9065.09	8329.21	9139.09
Rpl7	NM_011291	NM_011291	ribosomal protein L7	44824.9	46425.8	46113.8	50432	36474.7	35361	42164.2	35854.6	38526.6	41502.3	35061.7	35677.4	22560.6	29452.8	15788.8	15373.9	16281	15523.8	16764.2	7415.4	6428.03	7300.73	6207.4	5941.98	6661.87	6642.59	6697.13	5534	6049.95	4798.87	5470.37
Rps3a	NM_016959	NM_016959	ribosomal protein S3a	44237.5	46771.5	46469.2	53285.1	33293.5	32652.4	38075.8	30195.1	32320.7	34762.8	24775.4	25464	16374.8	22167.9	16110.9	15376.2	16192.1	15845.3	16627.5	8103.44	6773.74	7708.57	6730.1	5961.27	6766.43	7134.56	7107.89	6196.69	6848.13	5519.21	6376.89
Eef1g	NM_026007	NM_026007	eukaryotic translation elongation factor 1	44039.5	46725.4	46325.3	56304.8	50274.2	51037.3	59270.7	47204.3	51153	55740	42451.4	43099	28766.6	36517.1	18654	18037.5	18811.6	18451	19382.3	10768.7	9411	10215.3	9242.03	8473.95	9103.16	9586.9	9423	8059.74	8450.29	6959	8116.98
Pol	AK149078		Retrovirus-related Pol polyprotein LINE-1 (Long interspersed element- 1) (L1) [Includes: Reverse transcriptase (EC 2.7.7.49); Endonuclease	43755	43631.3	46327.5	9367.67	56794.4	61094.3	75384.3	32076.5	29460.3	45400.8	45537.8	49949.3	29793.7	23522.1	10827	9896.75	10947.9	10709.8	10820.8	5454.53	5331.18	7129.97	5323.25	4037.25	4401.97	4132.97	5317.14	5754.53	4780.99	5297.73	6223.46
Trim28	NM_011588	NM_011588	tripartite motif protein 28	43340.6	48772.5	46994.6	43024.4	34087.9	33530.2	38113.6	20063.3	22036.2	25416.4	22079.2	21273.1	15313.9	18932	12048	12095.3	12797.3	12397.9	13166.1	5457.48	4649.1	5263.42	4745.78	4652.43	5046.59	5148	4908.85	4851.03	4991.77	4309	4934
Rpl7a	NM_013721	NM_013721	ribosomal protein L7a	43187.9	46544.1	44111.4	54268.3	27421.5	27073.2	31149.6	27223.2	29827.9	31227.9	23841	23668.9	15743.9	20406.7	13250.6	13272	13982.7	13676.9	14698.7	7616.99	6528.99	7244.9	6658	6800	7406.64	7414	7334	6450.85	6977.99	5700.19	6368
Rps3	AK143603;NM_012052	NM_012052	ribosomal protein S3;Mus musculus 18-day embryo whole body cDNA, RIKEN full-length enriched library, clone:1100001J14 product:ribosomal protein S3, full insert sequence	43149.9	44843.2	44864.3	51706.4	30651	30197.1	34154.8	27903.9	30713.1	30816.3	21297	21254.4	13788	18646.4	14656.2	13874	14997.7	14841.4	15196.1	7421.17	6096.95	6803.91	6028.59	5740.07	6181.28	6724.08	6431.68	5673.98	6183.99	5125.92	5889.98
Tpt1	NM_009429	NM_009429	tumor protein, translationally-controlled 1	41097.8	41526.3	42665.7	39784.8	25546.4	24216.6	28519.8	41814.1	44048	50552.9	48014.3	48854.8	32736.6	43553.2	22048.2	20730.4	21856.7	21802.3	22303.9	11689.9	9053.07	10278.8	9182.83	7900.06	9721.34	9833.62	10494.4	8673.07	10292.1	7847.41	9048.37
Rpl5	NM_016980	NM_016980	ribosomal protein L5	40699.9	41553	42808	51405.5	34895.6	33724.8	38625.7	27569.4	29934.4	32358.2	20204.2	21060.8	13532.2	17615.7	11663.4	11063.2	11776.3	11795.2	12120.1	5466.47	4840.43	5371.38	4627.66	4296.83	5111	5155.28	4877.69	4257.17	4770.94	3924.99	4531.5
Cox2	AK131586		Mus musculus cytochrome c oxidase subunit II (Cox2) mRNA, complete cds; mitochondrial gene for mitochondrial product	40071.1	44445.1	46365.6	46692.1	73788.4	78791.2	72885.1	89158.6	93330	88020.8	73266.4	79591.8	48663.2	65118.4	108384	97076.8	104616	108137	112604	177821	139115	168998	145749	153365	184765	203029	215738	193436	241541	201072	225287
Rpl6	NM_011290	NM_011290	ribosomal protein L6	39799.9	41951.7	41832.3	48170.1	30500.9	30126	34610.8	24566.8	26491	29617.3	22010.2	21529	14666.5	18725.3	14631.4	14079.2	14904.6	14769.2	15439.2	9178.37	7985.15	8990.4	7953.02	7641.48	8374.62	8812.07	8427.9	7246.5	8099.02	6316.64	7637.07
Actb	NM_007393	NM_007393	actin, beta, cytoplasmic	39742.9	42813.3	42379	57809.2	34910.4	34807.6	40679	41420.4	45990.2	49285.3	63055.8	62948.9	43817.2	56151.8	39032.2	36945.3	40192.1	38970.7	41767.5	19753	17715.3	19934.4	18744.1	15004	16383.1	17058.4	15899.2	13740	14151.3	12518.1	13968
Pgk1	NM_008828	NM_008828	phosphoglycerate kinase 1	39700	41713.4	41253.5	34122.6	18663	19680.9	21570.1	10091	11089.6	12453	7110.04	7213.94	4598	5739.69	10119.1	9485.64	10163	9949	10420.8	11587.2	10604.6	11702.1	9906	11358.1	12292	12555	12399	13056.8	14257	11360.1	13823
Dppa5	NM_025274	NM_025274	developmental pluripotency associated 5	39160.9	40967	40864	40555.2	23478.2	23517.3	26436.1	435	564.98	1330.17	510.19	455.99	308.98	414.05	1117.29	1222	1158.99	1296.03	1179.04	3	2	1	1	72	70.03	0	2	8.07	16	3	27.31
Rps4x	NM_009094;AK088410	NM_009094	ribosomal protein S4, X-linked	38691.4	40929.7	41191.4	49407.8	33589	32785.5	39282.7	32975.4	35420.7	38036	23457.5	23763.9	15170.5	20526.2	14397.1	14001	14448.8	14826.4	15218	7014.6	5836.89	6502.91	5742.19	4929.02	5596.74	5839.24	5519.86	5001	5384.25	4358	5290.35
Eif4g2	NM_013507;NM_001040131	NM_013507;NM_001040131	eukaryotic translation initiation factor 4	38368.9	40739.4	41304.8	33748.9	34368.1	34572.5	40799.7	66424	66128	73905	93099.4	98351.9	61259.6	64714.7	66480.9	60220	65564.3	63848	66266.4	34422.1	32269.7	36932	31596.6	26588.2	29873.8	30313.5	31203.3	21526.8	22221.9	21762.7	22490.3
Prdx1	NM_011034	NM_011034	peroxiredoxin 1	37102.4	38084.4	38667.6	41655.4	19077.7	18656	22097.1	9795.38	10579.9	13410.3	6534	6738.08	4179.9	5454	5960.95	6080	6202.41	6110.81	6378	4274	3693.01	4358.16	3654	3318	4055.71	3999	4029	3340.22	3643.08	3031.29	3302
Pgam1	NM_023418	NM_023418	phosphoglycerate mutase 1	36897.9	39606.4	38023.5	33864.8	27273.6	26984.2	30381	13731.2	15436	17382.6	10207.1	10003.3	6883.93	8702	11990.5	11687.8	12438	12159.7	12822.5	15484.5	14193.9	15255.7	13022.6	15166.4	16712.1	16525	15779.2	18878.2	19842.5	16407.9	19760.8
Eif5a	AY129324;AY129329;AY129328;NM_181582;AY129326;AY129327	NM_181582	eukaryotic translation initiation factor 5A	36619	39499.4	39104.3	57632.4	21082.3	20150.5	23232.5	19891.9	21887.7	23679.7	17157	17078.8	11325	14669.2	14696.6	14538.7	14962.6	14400	15404.7	9722.81	8331.18	9715.25	8428.08	8375.99	9470.78	9377.88	9399.09	7779.32	8838.5	7312.32	8087.25
LOC100042180	NM_001100617	NM_001100617	hypothetical protein LOC100042180	36006.9	37742.9	37846	43697.7	27646.6	27358.8	31575.3	26908	29301.7	31711.2	19432.9	19150.7	12871.4	17665.2	12404.1	12316.6	12903	12685.9	13076.6	7282.86	6056.42	6654.98	6150.19	5467	5894.82	6270.98	6144.29	5156.81	5837.04	4697.98	5386
Odc1	NM_013614	NM_013614	ornithine decarboxylase, structural 1	35985.7	38621	38432.2	36236.7	20017	20427.7	23389.7	10973.1	11863.7	12935.7	4623.72	4782.46	3036.07	3583.03	6272.47	6219.88	6739.88	6599.86	6723.63	2192.03	1748.66	1982.05	1751.27	1928.06	1999.35	2070.83	1987.21	1753.14	1934.48	1622.45	1768.24
Set	AK019960;NM_023871;AK011630	NM_023871	Protein SET (Phosphatase 2A inhibitor I2PP2A) (I-2PP2A) (Template- activating factor I) (TAF-I);SET translocation	35602.2	36012.7	37127.9	39892.3	25321.4	25723.6	28615.7	17643.9	18080	22719.8	14890.7	15809.7	9930.93	11826.3	9816.49	9231.04	9583.2	9648.16	9862.38	4432.46	4196.61	4728.27	4041.77	4173.29	4347.88	4448.51	4482.4	4089.98	4362.87	3699.84	4157.38
Hspd1	NM_010477	NM_010477	heat shock protein 1 (chaperonin)	35591.9	36492.2	37776.2	28246.2	25058.2	24481.8	28703.3	20393.2	21657.7	28861.5	13112.5	14121	8933.81	10350.6	12670.2	11754	11968.9	12080.8	12390.4	10380.9	9854.46	10941	9597	10920.9	12328.9	12966	12786.4	9481.06	11236	9803	9524.1
Hmga1	BC008125;NM_016660;NM_001039356;AK169783;J04179;NM_001025427	NM_016660;NM_001039356;NM_001025427	Osteoclast-like cell cDNA, RIKEN full-length enriched library, clone:I420044O10 product:high mobility group AT-hook 1, full insert sequence (B6-derived CD11 +ve dendritic cells cDNA, RIKEN full-length enriched library, clone:F730112H11 product:high mobility group AT-hook 1, full insert sequence);high mobility group AT-hook 1	35021.9	38662	37602.9	26539.6	23197.1	22454.2	25660.4	11661.4	12894.3	14084	3774.56	3525.73	2380.28	2877.06	5097.16	5091.82	5049.69	4999.42	5443.37	3501.08	2868.11	3458.58	3148.69	3836.71	4082.85	4044.9	3961.34	4322.1	4540.47	4036.85	4437.44
Serbp1	AK144764;AK045190;AK139670;BC006030;AK135473;BC030502;NM_025814	NM_025814	Mus musculus adult male lung cDNA, RIKEN full-length enriched library, clone:1200009K13 product:HYPOTHETICAL RNA BINDING PROTEIN RDA288 homolog [Rattus norvegicus], full insert sequence;Plasminogen activator inhibitor 1 RNA-binding protein (PAI1 RNA- binding protein 1) (PAI-RBP1) (SERPINE1 mRNA-binding protein 1);SERPINE1 mRNA binding protein 1	34582.3	36484.1	36258.3	35523.4	22718.5	22543	25765.8	13638	14034.8	16885	12034	12681.6	8520.92	10761	10855.9	10233.6	11152.3	10488.8	11163.5	5989.74	5488.93	6224.54	5431.11	5297	5615.02	5917.22	5868.89	4935.62	5233.01	4473.52	5281.14
Ybx1	AK011890;NM_011732	NM_011732	nuclease sensitive element binding protein 1;Mus musculus Y box transcription factor mRNA, partial cds	34454.2	36935.5	35800.7	36008.4	22378.1	21518	24523.3	20409.6	22279.2	24961.4	19395.4	19739.6	13308	17017.8	21063.1	19882.7	21200.7	20467.8	21307.9	9734.09	8696.03	9783.38	8830.6	5855.8	6272.11	6716.59	6287.58	2216.14	2388.43	2227.29	2271.48
X57780	X57780		Mus musculus adult male kidney cDNA, RIKEN full-length enriched library, clone:0610008A24 product:cytochrome b, mitochondrial, full insert sequence	34309.3	35413.1	36844.3	28543.8	79923.6	86132.5	78560.1	124507	124412	119092	103946	113559	70179.4	85586.9	143887	129893	143572	146996	151206	180571	151400	186820	164105	147211	175168	199412	201418	201179	228034	203202	239672
Atp5a1	NM_007505	NM_007505	ATP synthase, H+ transporting, mitochondrial F1	33966.1	35855.9	36174	39319	23856.6	23990.3	27844.9	28240.1	29587.9	32939.9	30079.9	29513	20245.3	24931.5	30114	28812.8	30699.5	30481.2	31714	33228	30039.9	33593.9	31420.4	35660.7	39571.2	40845.8	39489.5	37108.9	42549.6	35620.1	40074.9
Ddb1	NM_015735	NM_015735	damage specific DNA binding protein 1	32927.5	35376.3	35251.9	34722.1	40336.8	40462.3	46175.8	38039.5	40942	50635.1	42419	43818.8	29520.1	32654.2	15117.8	14442.2	15679	15032.6	16240.9	9611.96	8165.4	9510.88	8734.38	8111.15	9041.42	9386.49	9013	8161.2	8201.54	7559.13	8393.69
Rpl19	BC010710;NM_009078	NM_009078	ribosomal protein L19	32775.6	34865.9	33386.5	56431.7	25219	24946.8	27787.8	27012.5	29345	29171.1	22789.9	22417.5	15093.9	20244.9	13467	13311.6	13799.6	13712.3	14579.9	10207.6	8413.12	9589.91	8714.69	9369.99	10211.6	10621.7	9969.97	9442.33	10983.1	8648.73	10039
Kpnb1	NM_008379	NM_008379	karyopherin (importin) beta 1	32326.8	34401.3	34553.2	51091.7	23090.9	23253.1	27277.5	23761.7	25053.2	31582	22170.9	22986.2	15455.1	15836.8	11499.5	11103.4	11694.5	11161.8	12033.4	7948.63	7156.55	8399.87	7374	7751.03	8725.93	8769.23	9142.68	8604.56	8501.7	8142.44	8736.33
Rpl12	NM_009076	NM_009076	ribosomal protein L12	32111.8	33774.7	33543.5	40563.2	22641.4	22117.5	25716.5	16784.7	18710.9	20488	12061.3	12055.1	7773.98	10407	9332	8704.12	9309.77	8898.04	9600.96	4957.02	3957	4488.31	4006	3490.51	3771.97	3967.94	3782	3082	3251.47	2830	3075
Rpl23a	NM_207523	NM_207523	ribosomal protein L23a	31916.4	33178	33501	53530.3	24404	24169	26916.3	22458.5	24008	24655	19747.8	20223	13389.6	18269.5	13312	13075	13648.2	13692.5	14587.1	9064.99	7442.96	8256.36	7495.25	7072.53	7750.97	8056.99	7938.9	6809	7607.7	6243.44	6876.72
Rpl15	NM_025586	NM_025586	ribosomal protein L15	31269.7	33286.9	32640.1	37998.1	22599.1	22394.4	24622.7	23173	25248.3	25426.3	18310.3	18600.9	11880.1	15746.1	16915.4	16252.8	17327.8	16811.9	17786.7	9615.78	8708.76	10161.6	8623.87	7517.58	8426.08	8549.51	8736.05	6683.03	7241.79	6232.75	6714.07
Rps11	NM_013725	NM_013725	ribosomal protein S11	30859.9	32619.7	31842.8	32533.4	20249	19713.2	22078.8	19454.6	20951.4	21398.3	15552	15905.8	10314.8	14119	8630	8390.19	8877	8731.96	9214.88	4355	3817	4297.34	3424	3432	3685.55	3979	3769	3425.58	3899.81	3102	3428
Hnrnpa2b1	AK089012;NM_182650;NM_016806;BC059107	NM_182650;NM_016806	heterogeneous nuclear ribonucleoprotein A2/B1	30836.8	30700.1	31125.4	23229.9	28659.3	29795.3	34037.4	44674.5	43518.6	53442.6	39715	43155.5	26315.1	32678.3	21846.4	20033.9	21140.2	21331.2	21588.9	7154.27	6611.13	7550.76	6747.25	5213.18	6059.57	6397.87	6349.87	6885.04	7424.93	6342.37	7411.92
Rpl10	AK167239;NM_052835	NM_052835	ribosomal protein 10	30746.2	32828.1	33113.2	36133.7	22408.3	21939.7	26147.3	23242	25536.9	27930.7	21953.5	22032.1	14051.8	18675.1	14212.9	13589.7	13967.2	14026.8	14631.8	7001.63	5876	6559.88	5830	5597.74	5920.48	6046	5903.65	5973.96	6591	5479	6229.01
Ran	NM_009391;AK010569	NM_009391	RAN, member RAS oncogene family	30718.7	32100.3	32341.1	34542.5	19165.5	18854.8	21405.8	18155	20213.8	22657.3	12413.4	12178.3	8141	10517.4	10574.3	10289.7	10775.1	10599	11038	6563.54	5919.92	6658.11	6033.99	6704.37	7270.14	7529.99	7653.97	6881.11	7947.98	6805.78	7196.43
Rps24	NM_207635;NM_207634;NM_011297;AK052480;AK135247	NM_207635;NM_207634;NM_011297	Mus musculus adult male kidney cDNA, RIKEN full-length enriched library, clone:0610010K23 product:ribosomal protein S24, full insert sequence;ribosomal protein S24 isoform 3;ribosomal protein S24 isoform 1;ribosomal protein S24 isoform 2	30691.7	31174.8	31773.4	31129.7	23555.6	22577	26736.5	19076.7	20444.6	23962.2	16081.8	16556.7	10727.9	14632.7	14694.2	13493.2	14400.6	14786.8	14896.2	8506.52	7339.46	8375.76	6996.33	6263.06	7244.2	7399.92	7461.92	6004.7	6840.44	5812.26	6553.81
Rplp1	NM_018853	NM_018853	ribosomal protein, large, P1	30525.4	33184.1	30922.6	36687.4	22226	22046	25100.6	20119.6	21685.7	22387.7	15789.4	14941.3	9844.27	13800.1	11107.6	11178	11889.7	11267.4	12384.9	7232.74	5644	6287	5748	5548.43	5733	5916	5583.42	5221.99	5769.82	4580	5188.29
Rps12	AK132208;NM_011295	NM_011295	Mus musculus adult male kidney cDNA, RIKEN full-length enriched library, clone:0610039M20 product:ribosomal protein S12, full insert sequence;ribosomal protein S12	30419.9	32942	32017	38254.2	27121.8	26286.3	30395.7	19968.2	21828.8	23850.2	16031	15463	10253.7	14274	8841.55	8786	9113	9249.07	9758.99	4492	3370	3640.02	3281	2776.41	2930.11	2977	2991.78	2812.86	2954.99	2266	2850
Rps18	NM_011296;AK169732	NM_011296	ribosomal protein S18	30157	32019.3	31134.6	35366.5	23752	24201	26522.9	18837.6	20241.6	21182.4	12667.1	12940.6	8575.9	12119.8	8189.43	8454.92	9205.04	8913	9279.86	4648.98	3864.82	4158.12	3825.93	3439.87	3802.02	3876.15	3814.29	3166	3432	2792.22	3309.1
Rpl13	NM_016738	NM_016738	ribosomal protein L13	29954.1	34419.3	30569.4	51711.1	29157	24446.2	30373.7	18807.1	20910.1	21930.7	15406.7	14405	11078	17609.8	10368	11400.4	11890.7	11495	12352.2	8213.65	6473.74	7087.46	6365	6485	6837.08	6688.33	6072.33	6164	6863.73	5288.27	6364.93
Rps5	NM_009095	NM_009095	ribosomal protein S5	29820.6	32911.9	31411.8	36301.9	22130	21688	24030	19645.8	21198.3	21658.9	15757	15471.8	10242.2	13732.8	9484.95	9359	10005.9	9599	10542	5342.48	4177	4682.96	4111.92	3830	4101.35	4256	4029	3552	3731	3086.8	3479.9
Rpl9	NM_011292;AK153562	NM_011292	ribosomal protein L9	29818.2	30748.8	30765.4	33215.7	21072.8	20767.5	23820.2	19306	21397.3	21710.5	15434	15576.5	9844.53	13644	11483	10844	11862	11599.8	11984	7110.87	6047.97	6662	5928.77	5918	6538.99	6685.42	6611	5904	6627.99	5483	6489.86
Ywhae	NM_009536;AX775993	NM_009536	tyrosine 3-monooxygenase/tryptophan;Mus musculus strain ILS epsilon 14-3-3 mRNA, complete cds	29734	31471.8	32259.3	52489.6	24465.6	24356.8	28921.3	34857.7	37351.3	39094.2	40175.5	42346.3	27470.3	33360.8	47599.3	42123.5	45871.5	45244.2	47303.7	32394.8	30448	35140.8	30653.1	27668.6	31239.5	32569	32016.1	25072.8	27655.6	23698.1	27077.4
Top2a	AK033321;NM_011623	NM_011623	topoisomerase (DNA) II alpha	29480.8	30482.4	31266	36235.8	25339.2	26621.9	30689.7	22020.8	23041.9	29338.4	8920.85	9031.66	6266.97	5861.93	2908.97	3197.28	3259	3100.96	3419.77	171	81	68	86	88	79	20	16	40	32	11	54
Pcbp2	NM_001103166;AK161527;NM_001103165;AK169268;NM_011042	NM_001103166;NM_001103165;NM_011042	poly(rC) binding protein 2 isoform 2;poly(rC) binding protein 2 isoform 3;poly(rC) binding protein 2 isoform 1	29429.2	31383.5	31697.1	17815.5	21454.5	21856.7	24933.4	18288.3	19412.3	22773.2	17614.2	18058.8	11905.2	14587.6	11351.5	10495.9	11404.7	11404.1	11665.2	6357.24	5587.95	6540.94	5833.93	5729.37	6380.98	6737.33	6458.37	7003.11	7330.81	6655.6	7369.91
Fn1	AK054456;AK147639;AK147683;BC099373;AK147663;BC010335;AK147315;AK170755;AK147701;NM_010233	NM_010233	Mus musculus 2 days pregnant adult female ovary cDNA, RIKEN full-length enriched library, clone:E330027I09 product:fibronectin 1, full insert sequence;fibronectin 1;Fn1 protein;Mus musculus bone marrow stroma cell CRL-2028 SR-4987 cDNA, RIKEN full-length enriched library, clone:G431002M24 product:fibronectin 1, full insert sequence	29380.3	32356.9	31402.9	19096.7	41813.7	44977.6	47254.2	13224.9	14120.4	19874.7	20166.4	20953.8	14616.7	10622.9	2293.38	2407.56	2759.47	2681.25	2826.98	3831.88	2013.77	2548.05	2259.4	1800.06	1953.29	2481.11	1872.82	5893.78	4033.08	3079.03	4491.11
Rpl10a	BC006039;NM_011287	NM_011287	ribosomal protein L10A;Mus musculus adult male kidney cDNA, RIKEN full-length enriched library, clone:0610012K10 product:ribosomal protein L10A, full insert sequence	29273.7	31015.5	30369.2	35453.4	20263.3	19423.5	22543.1	18969.9	21138.3	22164.9	13239.8	12514.7	8542.02	11144.4	8530.2	8401.68	8917.96	8531.02	9422.99	4380.11	3738.46	4219.29	3731.96	3291	3851.01	3681.07	3720.01	2978.89	3339.7	2562.79	3009.1
Eif4b	AK170354;NM_145625	NM_145625	Eukaryotic translation initiation factor 4B (eIF-4B);eukaryotic translation initiation factor 4B	29090	31160.4	30607.5	24037.8	22226.9	22988.7	25793.7	19815.4	20251	24752.5	17445.1	17584.6	11580	13146.3	12268.9	11419.2	12488.2	12033.5	12813.9	6690.72	6023.21	6907.39	6216.53	6306.32	7002.25	7465.25	7234.44	6651.12	6616.34	5906.08	6958.32
Rpl41	NM_018860;BC081450	NM_018860	ribosomal protein L41;Mus musculus adult male kidney cDNA, RIKEN full-length enriched library, clone:0610010M19 product:ribosomal protein L41, full insert sequence	29029.2	30487.6	28807.8	35366.8	17575.3	17430.9	17969.8	23400.2	26029.7	25236.2	16639.8	15953.6	11185.1	15759.2	12727.7	13151.9	13841.4	13457	14651.6	8486.05	6733	7362	6558.91	5668.98	6348.7	6694.71	6299.92	4370.15	4776	4010.84	4451.99
Nasp	AF095722;BC042648;NM_001081475;NM_016777	NM_001081475;NM_016777	nuclear autoantigenic sperm protein isoform 2;nuclear autoantigenic sperm protein isoform 1	28955.1	28952.8	29399.5	17355.3	17384.7	18190.1	21145.3	13236.4	14509.2	18437.6	7969.7	8361.93	5264.16	5898.09	5539.29	5286.49	5550.88	5482.08	5497.18	1273.99	1103.65	1363.91	1159.26	835	927.82	947.31	938.87	555.89	602	564	591
Eef1b2	NM_018796	NM_018796	eukaryotic translation elongation factor 1 beta	28892	29792.8	29715.9	31432.4	20736.9	20404.4	23927	23409.7	25334.4	27135.5	18162.9	18764.8	11481.7	15678.6	10256.3	9954.32	10410	10431	10656.1	5653.94	4931	5453.98	4842.99	4473.87	4904.08	5134	5076	4105	4477.65	3813.44	4078.21
Rps7	NM_011300	NM_011300	ribosomal protein S7	28844.5	29671.8	30246	35161.4	20463	20760.6	22786	21095.8	22488.3	23324.9	17832.2	18148	11532	15392.8	13773.8	12997.8	13563.9	13732	14009.1	7316.7	6120.81	6989.55	6314.85	5376.05	5970.48	6180	6063.98	4876.99	5407.01	4524.78	5122.37
Rps9	AK013903;NM_029767	NM_029767	Rps9 protein (Fragment);ribosomal protein S9-like	28450.2	30829.1	29808.1	32451.8	18304.9	18789	20287.2	24044.8	26527	26438.9	20090.7	19232.8	13071.9	17445.1	10259.3	9850.27	10507.6	10491.8	11080.6	4877.57	3921.92	4519.19	4135.78	3708.84	4060.4	4261.36	4153.37	3523.98	4057.08	3188.87	3685.47
Rpl18	NM_009077	NM_009077	ribosomal protein L18	28220.1	30695.9	29286	36325.2	20802.7	21522.6	23387	19012	20356.4	20551.4	14198.6	13351.7	9098.92	11775.3	8179.55	8328.41	8203.44	8511.43	9045.19	4273.6	3415.8	3841.62	3527.7	3181.7	3426.69	3580.99	3504.13	2870.86	3054.58	2548.71	2874.74
Hnrpk	AK028023;AK160615;AK078777;AK152927;NM_025279;AK168918;AK166927;AK051313	NM_025279	18-day embryo whole body cDNA, RIKEN full-length enriched library, clone:1190020K22 product:heterogeneous nuclear ribonucleoprotein K, full insert sequence;heterogeneous nuclear ribonucleoprotein K	28187	29322.3	29716	28995.4	20911.9	20406	24484.3	33681.2	34534.1	39058.2	38136.8	40034.4	25606.9	30508.1	22283.6	21118.1	22899	22220.8	22951.9	10542.1	9603.9	11355.6	9446	8780.51	9999.45	9962.6	9909.55	9171.49	9646.1	8558.66	9662.37
Cct5	NM_007637	NM_007637	chaperonin subunit 5 (epsilon)	28182.4	29531.6	29532.4	23427	18195.7	18012.4	21026	15564.2	16956.9	19339.4	16306.2	16740.7	10670	13603.2	15396.5	14330.2	15582	15288	15602.1	8506.96	7477.83	8607.09	7595.66	7438.9	8125.95	8472.6	8404	6969.65	7617.94	6454	7060.87
Rpl27a	NM_011975	NM_011975	ribosomal protein L27a	27422.8	28902	28653.7	31119.6	20552.8	21069.1	23985.2	17902.8	19681.5	21414.5	13143.3	13024	8330.58	11783.7	9081.55	8955.38	9382.86	9440.08	9791.19	5350.19	4284.58	5009.88	4447.85	4138.37	4506	4752.86	4361.45	3953.85	4321	3520.15	4000.91
Nap1l1	D12618;AK169301;NM_015781;AK032896;AK153531	NM_015781	nucleosome assembly protein 1-like 1	26832.3	26891	27453	32738.7	23781.2	23574.6	28073.7	23796.4	24478.5	30132.8	13643.7	14473.1	9163.16	10662	9606.21	8978.31	9323.73	9154.04	9486.88	5795.75	5173.66	6128.74	5152.03	4738.74	5451.4	5523.16	5781.46	5907.1	6114.85	5458.08	6314.97
G3bp1	NM_013716	NM_013716	ras-GTPase-activating protein SH3-domain	26822.2	28693.8	29120.1	23648	19011.2	18929.7	22055.9	17144.5	18827.3	21891.7	13135.1	13191.9	8908.39	10013.2	6801.63	6481.21	7158.68	7001.21	7360.96	4171.03	3583.22	4315.74	3867.04	4210.07	4511.38	4658.07	4722.94	3804.99	4003.57	3570.98	3857.72
Rps14	NM_020600	NM_020600	ribosomal protein S14	26804	28070.9	27605	37592.8	19245.9	19406	21651	21719.7	24173	22063.7	16175	15539.7	10407.7	14735.5	9327	8869.65	9973	9690.87	10247.1	5962	4930.18	5399	4983	4722	5277.93	5367.99	5016	4710	4947	4233.72	4817.11
Rps20	NM_026147	NM_026147	ribosomal protein S20	26772	28548.7	29278	34480.2	20855	20545	22815.8	18608.8	19982	22132.6	14515.1	14100.9	9305	12935	7034.24	6977	7269.01	7194.04	7403.65	3571	2838	3146	2693	2404	2623.98	2641	2662	2263	2615	2067.2	2198.27
H2afz	NM_016750;AK155105;AK151462	NM_016750	H2A histone family, member Z;Bone marrow macrophage cDNA, RIKEN full-length enriched library, clone:I830030H04 product:H2A histone family, member Z, full insert sequence	26311.4	27522.1	27903	32101.7	15334.1	15007.1	18063.5	20634.1	21783.8	23313	14414.4	14440.6	9314.94	12259.8	7288.6	7062.37	7623.5	7221.83	7803.94	3406.78	3138.84	3735.6	3108.68	3131.81	3475.01	3443.29	3533.3	3943.68	4408.23	3749.55	4062.63
Hnrpf	BC047346;NM_133834	NM_133834	heterogeneous nuclear ribonucleoprotein F	26296	27512.8	27879.8	26546.1	17264.7	17606	20762.3	16723.6	17969.7	22355.7	12544.9	12634.7	8080.17	9704.25	6261.44	6052.82	6542.66	6261.96	6577.73	2245.32	1774.18	2083.11	1768.98	1763	1956.97	1993.46	1909.25	1795.1	1943.71	1643.63	1780
Ywhaq	BC085299;AK163237;NM_011739	NM_011739	tyrosine 3-monooxygenase/tryptophan;14-3-3 protein theta (14-3-3 protein tau)	26105.1	27183.9	27350.7	24656.4	17739.1	17649	20673.4	14894	15737.4	17496.1	19056.4	20036.4	12838.3	16272	24449.3	22875.1	24289.5	24101.9	24621.9	15395	14090.2	16533.1	14160	13093	14515.7	14896	15010.4	10822.2	12318.2	10665.9	11403.4
Rpl17	NM_001002239	NM_001002239	ribosomal protein L17	25971.9	26320.2	26981.6	32277.3	20623.9	19866.1	22331.6	17727	19488.6	19882.7	13206.4	13600.4	8845.96	12340.5	9485.06	8998.59	9551.22	9375.96	9960.13	6426.04	5330.98	5920.1	5247.18	4848.79	5615.48	5604.75	5470.57	4801.61	5220.76	4328.65	5414.19
Rpl14	NM_025974	NM_025974	ribosomal protein L14	25934.7	27175.4	26903.3	29966.1	20087	19851.5	22747.7	16351.5	17749.2	19932.8	12242.9	12350.2	8341.98	11046.1	8375.79	8394.8	8104.5	8280.24	8458.28	4157.11	3566.63	3863.57	3472.23	3138.03	3368.63	3512.77	3431.56	3393.01	3641.37	2885.97	3464.02
Rpl26	NR_003373;BC070397	NM_009080	ribosomal protein L26	25778.2	26722	26045.7	49481.3	22364	21633.7	25128	18789.5	20019.4	21679.9	16842.5	16879.5	10862.3	14901.7	10456	10412	11125.2	10646	11263.7	7954	6402.16	7252	6270.68	6306	6960.99	7107	7057.15	6900	7631.97	6023.48	7018
Rpl23	NM_022891;AK139855	NM_022891	Mus musculus ribosomal protein L23 (Rpl23) mRNA, complete cds;ribosomal protein L23	25429.4	26388.8	27097.3	40595.9	22070.8	21182	25131.4	19241.2	20779.2	22702.6	15969.6	16787	10781.1	14030.1	11742.5	10890.8	11449.6	11179	12200.1	7215.26	6164.42	7070.13	6319.42	5837.68	6577.99	7045.57	6893.27	6213.69	7312.67	6062.08	6704.02
Hspa9	NM_010481	NM_010481	heat shock protein 9	25336.5	26188.4	26561.1	21797.4	16380	15938.1	19242.5	10540.7	10785.9	14210.7	9826.05	10299	6580.85	7625	10800.7	10307	11250.7	10881	11373.6	12150	11487.7	13179.5	11633.5	13863.7	15651.5	16399.3	16289.2	12754.4	14527.3	13256.6	13182.4
Ranbp5	NM_023579;AK017701	NM_023579	Mus musculus Ran binding protein 5 mRNA, partial cds;RAN binding protein 5	25105.7	26440	26608.7	28646.4	16587	16845.9	19599.1	14435.4	14897	18717.2	8141.75	8421.47	5652.99	5567	6972.98	6700.08	7050.99	6846.17	7089.55	3975.97	3387.09	3999.45	3463.98	4023	4340	4551.9	4594.27	3892	4405	4017.62	4075.9
Rps27a	NM_001033865;NM_024277	NM_001033865;NM_024277	ribosomal protein S27a	25100.9	24869.8	25954.3	43638.4	22065.8	21337.9	25019.7	20787.3	22311.5	24663	18109.5	19242	12012.8	16745.8	11169.9	10284	10846.9	11473.5	11496.2	7457.01	6134.45	6991.99	6236.73	6035	6915.96	7171.98	6901.87	6252.71	7052.91	5743.48	6885
Rpl11	NM_025919	NM_025919	ribosomal protein L11	24869	25629.7	25826.1	30728.3	17465.7	17335.5	19583.9	16363.5	17712.3	19657	14193	14376.5	9390.7	12572.2	10575.4	10311.5	10599.2	10545.2	10894	6116.09	5366.57	6108.03	5484.99	5138.18	5748.79	5756.72	5564.96	5028.53	5618.74	4355.86	5374.05
Pou5f1	NM_013633	NM_013633	POU domain, class 5, transcription factor 1	24583.7	26282.5	25364.2	27034.1	13441.5	13861.6	14986	198	385	1063	929	946.23	587	741.54	1217	1493	1128	1229.31	1241.88	0	0	0	0	69	43	0	0	4	13	0	10
Tubb2c	NM_146116	NM_146116	tubulin, beta 2c	24443.2	26670	26226.6	21974.2	15252	15282.4	17763.9	9041.73	10118.9	11748	5844.39	5604	3750.99	4672.14	7052.58	7012.43	7667.44	7330.97	7965.95	8049.25	7284	8350.03	7553.63	8119	8767.98	8837.18	8496.98	8615.85	9176.18	7311	8800.27
Eif4g1	AK133903;NM_001005331;AK142399;AK139371;NM_145941	NM_001005331;NM_145941	eukaryotic translation initiation factor 4	24112	26067.1	25543.8	26249.7	19181.6	18908.8	22371.5	23623.4	24240	31411.2	22625.4	22679.2	15549.8	15844.9	17526.3	16343.8	17799.7	16885.2	18540.9	14356.1	12963.1	15180.3	13404.9	12787.1	14143.1	14427.2	14058.7	11777.3	11934.6	10830	12092.4
Rps23	NM_024175	NM_024175	ribosomal protein S23	24078.6	24547.9	25600.5	28774.8	21009.9	21208.2	23540	17224.2	18213.8	20223.3	14356.9	14689.6	9682.46	13114.5	8243.96	7974.27	8075.72	8390.3	8445.36	4270.23	3562.88	3969.39	3465.68	3268.94	3570.23	3795.4	3698.16	3418.22	3723.01	3060.9	3521.53
Rpl18a	BC024609;NM_029751	NM_029751	Ribosomal protein L18A;Rpl18a protein	24044.7	25678.1	25993.6	40048.7	26241.4	26114.7	28260.2	25239	27629.5	26257.2	20398.2	19318	13558.9	18068.1	9624.79	9600.11	9707.91	9822.95	10392.2	6517.61	5124.15	5886.05	5444.98	5226.54	5582.39	5791	5530.9	4881.19	5443.9	4239.63	4896.69
Rpl32	NM_172086	NM_172086	ribosomal protein L32	23838.7	25004	25712.3	31381.4	19336.5	19108.3	21649.2	16063.7	17668.2	19296.1	12136.6	12310.8	8040.82	11039	8393.5	8216.61	8509.98	8544.74	8848.96	4788	3844.91	4301.64	3894	3443.41	3692.78	3914.93	3663	3130	3525.85	2951	3178
Rpl21	AK168998;NM_019647	NM_019647	ribosomal protein L21	23191.3	23592.8	24099	26987.7	15302.9	15123.3	17406.9	16062	17122.3	18986.1	13512.5	13761.4	8823.49	11604.8	9254.18	8987.32	9519.99	9441.14	9541.28	5554.29	4838.04	5047	4663.94	4359.18	4813.76	4985	4873.9	4485.71	4861.27	3940	4619
Tdgf1	NM_011562	NM_011562	teratocarcinoma-derived growth factor	23107	23587.9	23217.2	22790.4	8316.08	8632.56	10121.9	159	252	719.74	139.41	154.01	112	122.98	332	348.01	294.83	308.43	310.88	0	2	0	0	47.19	48	0	0	5	7	2	12
Slc38a2	NM_175121	NM_175121	solute carrier family 38, member 2	23072.8	25062.4	25188.1	11911.2	15362.7	15807.6	18048.4	8226.23	8175.06	9799.62	19463.1	20326.3	13473	13962.1	7909.2	7172.61	7877.28	7357.6	7913.72	4274.26	3857.31	4461.61	4037.47	5380.92	5756.24	5843.57	6085.82	6811.38	7471.98	7388.23	7153.13
Ddx5	AK076018;NM_007840;AK129022;AK166698	NM_007840	DEAD (Asp-Glu-Ala-Asp) box polypeptide 5	22936.5	23334.1	24118.3	21986	21050.7	21789.6	24866	42418.6	42467.9	46245.7	44282.8	45986.2	29953.8	34996.6	32995.6	30816.4	33458.5	32413	33443.2	19366.8	17747.5	20696.1	17758.6	15790.9	18388.8	18571.8	18583.9	19560.6	19302.6	16698.6	20237.6
Rps16	NM_013647	NM_013647	ribosomal protein S16	22844.7	24090.7	24248.5	28853.6	16449	16913.2	17605.1	15047.2	16296	17184.6	11269.4	10785.6	7252.23	9613.89	7745.18	7873.22	7731.66	7897.18	8367.89	4521.16	3577.94	3869.36	3575.29	3291.57	3588.35	3679.45	3490	2883.19	3194.54	2610.86	2895.83
Hsp90b1	NM_011631	NM_011631	tumor rejection antigen gp96	22837.2	23178.7	23366.2	16146.6	17378.9	17351.7	19941.7	23644.4	25343	35997.7	18653.5	21097.1	12739.4	14416.5	14831	13567.1	14857	14139.5	14735.6	12956.5	11343.4	12803.1	11080.7	12814.1	13802.8	14737.2	14781.4	12633.3	13905.8	12625.4	12512
Fkbp4	NM_010219	NM_010219	FK506 binding protein 4	22793.8	24558.1	24015.9	24486.8	19267.8	19075.2	21620.1	11408.3	12465.9	14278.7	11204	11049	7733	9685.99	11222.9	11165	11332.1	11159.6	12010	6423	5481	6204.92	5777	6547	6944.64	7394.56	7206	5894.01	6558	5687.99	5987
Cfl1	NM_007687	NM_007687	cofilin 1, non-muscle	22670.6	24360.9	24128	27082.6	18039	18342.4	20905.2	31602.7	34279.1	36704.4	51476.9	53731.8	35419.1	47245.4	33565.7	31355.1	33726.3	32904.6	34935	15827.1	14705.9	16790.6	14882	13023.9	14746.5	14948	14786.8	14878	16733.8	14018.4	15713.4
Ywhaz	AK083368;NM_011740	NM_011740	tyrosine 3-monooxygenase/tryptophan	22611.1	23490.8	24136.8	17934.5	16148	16570.2	18730.2	24620.3	26520.5	30999.2	30265.2	32298	20840.7	25023.9	45230.5	40795	44079.8	43756.8	44864.8	31097.2	29046	32735.1	29197.3	25286.2	28536.3	29631.2	28931.4	20545.6	21714.1	20149.9	21686
Cct7	NM_007638	NM_007638	chaperonin subunit 7 (eta)	22465.3	23876.6	23312.8	25879.9	16121.7	15873.6	18072	12094.2	12969.9	14315.8	12266.7	12693.4	8154.09	10637.7	12920	12305	13520	13062	13613	9144.03	8172	9373.53	8513.41	8449	9306.03	9700.34	9574.28	7806.97	9103.98	7601	8277.12
mt-Nd4	AK142750		NADH dehydrogenase subunit 4L (EC 1.6.5.3) (Activated spleen cDNA, RIKEN full-length enriched library, clone:F830212L04 product:NADH dehydrogenase 4, mitochondrial, full insert sequence) (3 days neonate thymus cDNA, RIKEN full-length enriched library, clone:A630072D15 product:NADH dehydrogenase 4, mitochondrial, full insert sequence) (Lung RCB-0558 LLC cDNA, RIKEN full-length enriched library, cl…	22173.2	23701.2	24556	16838.9	51381.9	54408.9	52020	77155.6	77870.3	71570.5	70727.5	77222.6	45617.9	50542.7	94389.7	87256.6	94100.5	95114.5	98699.9	123511	104295	127989	109638	104490	124613	138332	141198	148934	150336	143349	160671
Tuba1c	NM_009448	NM_009448	tubulin, alpha 1C	22128.9	24643.4	24797.5	18683.1	17883.4	17447.5	20358.5	17445.8	19492.8	19236	19695	18628.6	13336	15218.1	18009.3	16148.3	18638.9	18664.3	19102.3	10227.6	8526.67	9445.87	9700.15	8165.76	8623.8	8699.38	8306.93	6236.47	6890.48	5433.57	6695.48
Cct3	AK156836;NM_009836;AK171160;AK158254	NM_009836	Activated spleen cDNA, RIKEN full-length enriched library, clone:F830102J08 product:chaperonin subunit 3 (gamma), full insert sequence;chaperonin subunit 3 (gamma)	21881.2	23137.8	22964.8	23830.3	15402.7	15273.4	17465	13492.1	14545	16224.4	11670	11761.2	7799.85	9515.47	11114.3	10727.8	11517.8	11176.6	11593	6897	6137.84	7008.28	6015.49	6529.17	7396.35	7657.96	7619.55	6395.71	7347.24	6125.98	6631.13
Rps15	NM_009091	NM_009091	ribosomal protein S15	21821.3	22432	21711.8	25835.8	17105.9	17266.4	18613.4	16157.4	17528.9	17641.7	12667.7	11732	8097.85	10862	8753.5	9097.89	9258.1	9344.88	9643.99	6851.17	5489	6114.89	5517	5713	6091	6256.04	5999.01	5234	5895	4689.09	5409.89
Slc2a3	NM_011401	NM_011401	solute carrier family 2 (facilitated glucose)	21789.3	23238.7	21334.2	16554	24103.8	24436.8	27270.2	2691.74	2764	4655.85	1249	1402.95	895.83	952.93	5483.99	5062.76	5254.99	5222.8	5530	7045.42	5947.96	6710.85	5970.47	7178.97	7903.92	8047.08	7779.14	6382	7071.97	6315.16	6680.99
Slc2a1	NM_011400	NM_011400	solute carrier family 2 (facilitated glucose)	21777.7	23843.8	21623.3	14886	13857.6	14253.6	15799.1	7022.55	7320.95	8227.89	1921.11	1904.76	1282.74	1497.99	1450.67	1618	1439.63	1486.81	1617.57	437	365	398	377	536	571	541.15	515	700.23	696.97	548	731
Mybbp1a	NM_016776	NM_016776	MYB binding protein (P160) 1a	21750.2	23566.6	23110.1	30929.5	16390.4	16211	18336.5	10627.7	11261.1	14055.2	8154.92	7951.92	5697.07	5841.01	5290	5454	5483.45	5346	5690.72	2821	2180.83	2522	2381.99	2850.63	3192	3189	3239.58	3338	3366.27	2865.54	3474
AK220016	AK220016		Mus musculus cDNA, clone:Y0G0131P12, strand:minus, reference:ENSEMBL:Mouse-Transcript-ENST:ENSMUST00000070823, based on BLAT search	21695	22009.1	23585.2	25079.4	15746.5	15985.6	18507.2	11228.1	11623.1	14833.1	10006.5	10898.7	7139.35	6891.64	13497.8	12624.6	12978	12745.3	13344	10062.9	9723.67	11143	9201.84	11365.7	12660.9	12546.5	12974.3	11183.1	12291	11050.9	11676
Hnrnpu	AK029944;NM_016805	NM_016805	heterogeneous nuclear ribonucleoprotein U	21677.9	23132.9	23148.8	22763.6	20545.5	20233.1	23672.5	21143.1	21050.4	27286.4	20594.3	21449.1	14895.9	16539.5	12660	11900.1	12738.6	12321.9	13191.2	6515.79	5887.98	6947.37	5962.64	5240.92	6117.24	6029.1	5615.76	6687.05	6910.6	6286.43	7098.26
Ctnnb1	NM_007614;AY751549;AK020013	NM_007614	catenin (cadherin associated protein), beta 1;Mus musculus adult male colon cDNA, RIKEN full-length enriched library, clone:9030417H18 product:catenin beta, full insert sequence	21663.2	23395.2	23242.8	23656	17242.9	16901.3	19771.4	30724.8	32008.7	36651.7	30162.3	30189.6	20190.5	23503.4	18945.2	17838	20044.9	19252.2	20445.5	16130.7	13998.4	16334	14463.1	13530.6	15489.8	15371.4	15035.8	13513.7	13774.7	12854.8	14261.6
Rpl30	NM_009083;AK137031	NM_009083	ribosomal protein L30	21647.7	22353.5	22570.8	15417.9	11802	11903	13986.1	9014.76	9647.08	11553.9	7265	7850	4767	6467.99	6757.88	6517.98	6993	6916.57	6974.02	2879.41	2539	2777	2257.98	2110	2493	2504.99	2458	2266.24	2653	2073.99	2296.31
Hspa4	AK053601;NM_008300	NM_008300	heat shock protein 4	21553	22685.9	23200.4	33948.7	13991.8	14121.9	16334	13281.3	13703	17102.7	13784.1	14367.3	9345.65	10358.8	13616.3	12808.9	13839	13179	13836.8	13590.1	12517.9	14833.2	12746.5	13110.3	14675.2	15246.6	15190.8	14140.8	15508.5	14484.7	14816.1
Prpf8	NM_138659;AK041017	NM_138659	pre-mRNA processing factor 8	21506	23685.8	23531.9	28840.9	14486.6	14986.1	17267.6	16841.3	17408.2	19675.9	19916.2	20882.4	13865.6	12319.3	13693	12728.9	14005.3	13960	14614	12182.3	10819	12616.8	11109.9	11156.4	11946.3	12331.1	12556	10619	9970.09	10222	11504.7
Hnrpab	BC043069;NM_010448;NM_001048061	NM_010448;NM_001048061	Hnrpab protein;heterogeneous nuclear ribonucleoprotein A/B	21382.2	22861	22929.3	28308.2	13860.2	13707	15992.6	21012.3	21359.8	23403.2	24270.9	25247	16466	20817.9	11779.8	11569.4	12102	11877.2	12567.8	5090.16	4383.61	4996.18	4258.89	3993.49	4449.3	4466.63	4288.93	3669.66	3935.74	3389.31	3696.72
Msh6	NM_010830	NM_010830	mutS homolog 6	21364.4	22504.5	22516.8	20889.7	16462.5	17173.2	19312.8	4594.91	5085.74	7122.95	3638.12	3668.24	2538.48	2747.32	2196.42	2112.31	2273.01	2205.57	2253.89	900.53	752.37	920.77	799.24	853.46	905.31	999.15	906.84	948.17	936.46	858.81	986.37
Naca	U48364;NM_013608	NM_013608	nascent polypeptide-associated complex alpha	21283.9	21543.3	22063.8	24873.9	14473	14191	17188	16347.7	17673	19304.4	13949.4	14222.7	9276.87	11609	10411.2	9959.1	10674	10378.6	10866.3	4927	4310	4940	4163	4300	4802	4899	4905.64	5293.67	6251	5013	5459
Fth1	NM_010239	NM_010239	ferritin heavy chain 1	21176.9	22820.8	22401	24023.2	12210.7	11675.7	13702	13128.8	14468.5	17645.1	10148	9957.87	7546.48	10511.1	10571	10312	11179	10797	11300.1	10386.9	8255	9368.04	8826.99	9375.95	10005	10689	9485	10909.9	12081.3	8865	10804.6
Eif3s10	NM_010123	NM_010123	eukaryotic translation initiation factor 3	21019	21974	22186.7	22281.6	22213.6	23166.6	25863.9	17879.8	17086.3	25319.4	20820.9	22564.2	13878.8	14628	11846.3	10826.4	11314	11169.4	11993.7	8302.78	7614.48	8863.19	7698.98	7023.71	7716.33	8170.74	7730.86	6569.42	6690.05	6395.11	6714.06
AK018753	AK018753		Mus musculus adult male kidney cDNA, RIKEN full-length enriched library, clone:0610040O15 product:NADH dehydrogenase 1, mitochondrial, full insert sequence	20983.7	23721.6	24906.2	26115	34991	37071.9	36170	65224.6	66595.5	62894.7	48888.7	53266.6	33382.8	41059.4	66711.1	63579.4	66172.7	68008.1	71274.3	131188	104104	126025	100018	94247.8	110779	119409	123467	139097	155824	133826	148751
Hmgb2	NM_008252	NM_008252	high mobility group box 2	20885.1	20221.7	21101.7	19339.8	24489.5	25157.3	28861.4	19650.9	20895.5	22596.9	7899	8107.25	5097.43	6403.96	2686.03	2902	2825	2829.89	2898.72	164	127	118	97	104	92	53	52	40	41	26	35
Rplp2	NM_026020	NM_026020	ribosomal protein, large P2	20745.9	22529.9	21520.1	25121.6	14988.3	15010	16874	12734	13950	14643.6	9205	8688.51	5762.98	8217.94	6231.12	6087.55	6084.1	6066.26	6494.95	3573	2969	3250	3113.27	2947	3033.13	3399	3137.89	2584.07	2922	2476	2798
Ubr5	NM_001081359;AY550908	NM_001081359	extraembryonic development protein	20689.3	21744.5	22322.1	13351.5	14961.9	15687.6	18943.5	14242.8	13461.2	17015.7	16332.6	16948.4	10989	7419.52	10605.1	9584.52	10613	10070.3	10803.2	6585.48	5960.22	6797.62	5911.5	5352.64	5613.97	5904.63	6300.99	5288.08	4772.19	5029.1	5551.51
Rps10	NM_025963;AK136533	NM_025963	Adult male cecum cDNA, RIKEN full-length enriched library, clone:9130202G18 product:ribosomal protein S10, full insert sequence;ribosomal protein S10	20614.1	22054.5	21669.6	27067.9	15634	15637	17980.2	14011.1	15663.5	15559.8	10604.3	10100.3	6959.11	9311.97	6897.44	6895.06	7023.72	7128.56	7403.88	4000	3314.01	3697.97	3154.61	3044.99	3366.46	3405.99	3238.14	3042.52	3176.41	2557	3005.28
Rps17	NM_009092;AK158902	NM_009092	ribosomal protein S17;Mus musculus 10 day old male pancreas cDNA, RIKEN full-length enriched library, clone:1810074P02 product:ribosomal protein S17, full insert sequence	20608.2	21316.7	21601.7	24615.3	16362.4	16386.5	17583	12431	13662.9	15492.9	10886.5	10766	7090.32	10102.3	8153.47	8025.09	8300.56	8634.09	8554	4940.98	4111.14	4460	4125	3752	4123.41	4332	4248.51	3536	3886.01	3206.99	3635
Ddx3x	AK002917;NM_010028	NM_010028	DEAD/H (Asp-Glu-Ala-Asp/His) box polypeptide 3;Mus musculus adult male kidney cDNA, RIKEN full-length enriched library, clone:0610042J09 product:fibroblast growth factor inducible 14, full insert sequence	20402.8	21207.5	22318.7	18323.7	17472.7	17275.8	20556.2	21733.5	21489.7	27152.3	24297.9	25312.8	16188.6	16268.6	14685.5	13651.3	14695.2	13922	15089.4	8640.65	8397.48	9711.76	8208.32	8133.44	9403.52	9571.83	9667.78	10489.5	10646.7	10292.8	10982.1
Kpna2	NM_010655;BC082280	NM_010655	Kpna2 protein;karyopherin (importin) alpha 2	20350.7	20954.9	22081.8	22541.9	13228.8	13512.5	16139.2	14356.2	15179.8	18071.9	9218.8	9412.19	6022.71	7180.89	4836.33	4609.88	4925.95	4706.85	5147.03	1988.95	1716.89	1882.87	1645.08	1794.9	2011.95	1979.67	2021.82	1629.89	1888.14	1638.9	1707.96
Vcp	NM_009503	NM_009503	valosin containing protein	20307.2	21862.9	21849.2	21560.4	15476.5	15382.2	17861.7	20530	21428.3	26320.5	24400.3	25247.7	17169.6	20354.2	22490.6	20764.5	22571.8	22214.6	23418.7	19273.8	17850.2	20286.3	18129.4	17713.2	19465.5	20302.4	19801.1	15346.1	16446	14475.3	15787.6
Rps19	NM_023133;AK018725;AK012052	NM_023133	Mus musculus 10 days embryo whole body cDNA, RIKEN full-length enriched library, clone:2610319E19 product:ribosomal protein S19, full insert sequence;ribosomal protein S19	20082.9	21280	20853.2	23427.5	15222.4	15500	17138.7	14525.5	15693	16380.9	10962	10567.8	6957.04	9266.61	7637	7598.99	7990.97	7710.52	8610.97	4412.97	3393.91	3830.98	3333	2906.68	3138	3384.78	3159.11	2834	3157.96	2545.91	2979.33
Rpl28	NM_009081	NM_009081	ribosomal protein L28	19979.5	21196.2	20358.9	21246.1	13570	14167.9	14589	11494.6	12429	13179.2	8468.97	8217.72	5818.88	7374.96	4796.02	4863.99	4766	4966	5097	2876	2326	2555	2326	2205	2401	2449	2356.97	2146	2275	1809	2077
Cct2	NM_007636	NM_007636	chaperonin subunit 2 (beta)	19739.2	21152.2	20920.5	26820	13098	13125.3	15357.5	14665.9	15590.1	17602	14149.2	14315.1	9284.85	11615.8	10786.5	10049.8	10634.3	10779.6	10969.4	6434.13	6014.11	6582.23	5935	5804.12	6557	6774.14	6638.99	5573.06	6123.81	5269.99	5942.98
Huwe1	AY929611;AK166712;NM_021523;AK142956;AK165648;BC070444;AK031374;AK165140	NM_021523	13 days embryo male testis cDNA, RIKEN full-length enriched library, clone:6030414N10 product:hypothetical ARM repeat structure containing protein, full insert sequence;Blastocyst blastocyst cDNA, RIKEN full-length enriched library, clone:I1C0005M14 product:Hypothetical ubiquitin-associated domain containing protein homolog;2 days pregnant adult female ovary cDNA, RIKEN full-length enriched libra…	19671.9	20533.5	20669	13147.5	16020.7	16856.1	20614.5	13529.6	12377.3	16577.2	15891.8	16526.7	10504.8	4065.78	11629.8	10725.9	12424.5	11510.4	12964.6	11804	11333.9	13822.6	10983.2	9929.61	10408.7	10576.9	12372.7	9029.09	6330.45	8898.88	9621.6
H3f3b	AK160635;NM_008211	NM_008211	H3 histone, family 3B	19625.5	20176.6	21613.4	25455	17562.5	18533.4	21902.8	27454	30118.7	30857.5	30092.1	31140.9	19628.5	24821.4	18151.4	18147.9	19277.7	19184.1	19953.3	6646.92	5591.82	6697.87	5696.08	4591.24	5183.29	5297.1	5037.45	4578.24	4778.07	4085.04	4789.15
Etv5	NR_002887;NM_023794	NM_023794	ets variant gene 5	19585.5	21241	21115.5	15574.8	11089.4	11829.7	12938	320.4	360.05	648.58	685.08	747.01	515.12	502.74	1246.55	1276.61	1307.31	1215.34	1307.16	534.28	340.41	404.11	380.25	502.87	530	541.24	519.35	548.08	553.36	564.68	488.02
Gart	AK168458;NM_010256;AK168445;U01023	NM_010256	phosphoribosylglycinamide formyltransferase	19537	21259	21025	21328.5	10478	10914.7	12316.9	3999	4266.99	5248.51	2740	2766	1826	2141.69	2407.32	2420.04	2469.58	2383	2545	1241	1080	1198	1165	1192	1375	1424.02	1304.29	1165	1286	1121.8	1179.01
Akap12	NM_031185;AB070852	NM_031185	A kinase (PRKA) anchor protein (gravin) 12	19528.6	20488.3	20420.9	13510.4	16362.1	16942.7	19357.3	8917.18	8483.74	11224.9	10126	10627.2	7329.99	6307.93	10146.1	9433.3	10521.5	9909.74	10622.1	6925.44	6350.93	7118.67	6730.24	5885.99	6329.5	6404.05	6278.02	6287.26	7520.07	6650.53	6842.63
Uba52	NM_019883	NM_019883	ubiquitin A-52 residue ribosomal protein fusion	19446.7	20979.3	20757.8	30427.3	19279.3	19857	20656.5	21395.5	22441.4	22668.8	19634.6	19023.1	13148.9	17451.7	11919.6	11889.8	11984.9	11801.7	12758.4	9574.07	7740.45	8619.46	8016.63	8223.49	8788.17	9046.78	9036.07	8174.79	9057.25	7695.48	8575.1
Ube1x	NM_009457;AK143416	NM_009457	ubiquitin-activating enzyme E1, Chr X	19397.7	20783	20981.5	22129.6	15286	15445.1	17733	20659.4	21276.8	23943.3	33069.4	33998.8	22999.1	25699.7	27589.8	25682.4	27936.9	27335.5	29000.1	15950	14221.5	16175.1	14601.1	12913.8	14510.8	14524.5	14329.7	12554.1	13195	11785.6	13602.6
Rps26	AK012722;NM_013765	NM_013765	ribosomal protein S26	19184.3	20651.2	19575.1	24928.6	14283.8	14833.4	15954.5	12972	14032.1	14338.6	10022.1	9825.52	6770.87	9067.95	7260.76	7436.93	7240.83	7059.68	7734.58	4073.75	3461.11	3719	3273.68	2817.04	3019.49	3118.6	2990.54	2141.19	2467.83	1966.08	2282.95
Cct8	NM_009840	NM_009840	chaperonin subunit 8 (theta)	19107.6	19869.6	20157	21044.4	12252.8	12164.5	14141.3	11895.4	12871.2	15756.9	10941.6	11349.1	7326.03	8608.12	10355.4	9490.06	10267.6	9869.94	10481.3	7321.16	6876.56	7895.4	6724.46	6990.14	8193.46	8114.83	8222.38	7402	8190.96	7527.48	7885.94
Paics	NM_025939;AK146722	NM_025939	phosphoribosylaminoimidazole carboxylase	19066.7	19677.1	20033.8	17008.2	15292	15326.1	17546.9	10553.3	11567.7	13378.1	5773.31	6101.44	3854.37	4590.38	3969.84	3789.97	4132.25	4027.59	4136.08	2509.01	2374.22	2620.86	2282.39	2697.44	2903.77	3054.64	3007.05	2648	3122.74	2572.82	2833.97
Phc1	AK167590;BC052394;NM_001042623;S73882;NM_007905;AK036370;S73884	NM_001042623;NM_007905	Mus musculus 16 days neonate cerebellum cDNA, RIKEN full-length enriched library, clone:9630061H06 product:early development regulator1 (homolog of polyhomeotic 1), full insert sequence;polyhomeotic-like 1 isoform a;polyhomeotic-like 1 isoform b	19054.8	20663.2	20325.2	16530.8	15272	16109.3	18725.2	3003.41	3096.82	3251.76	5684.78	5477.28	3705.08	3872.7	3847.35	3829.64	4128.89	4058.52	4219.33	1509.79	1353.08	1638.15	1410.26	1215.95	1430.94	1394.13	1354.47	1534.91	1589.03	1472.2	1651.42
Rbbp4	NM_009030	NM_009030	retinoblastoma binding protein 4	18985.3	19853.8	20173.1	15251.4	11764.2	11757.7	13561	13164.7	14274.5	15625	13806.6	14841.3	9312.87	11636.9	6639.1	6139.6	6816.69	6639.64	6829.76	3701.33	3320.66	3746.2	3238.24	3122.97	3550.52	3715.94	3664.18	3678.72	3917.73	3395.53	3804.95
Hmgb1	BC110667;AK037928;NM_010439	NM_010439	high mobility group box 1	18903.3	18896.8	19636.5	17827.6	15996.2	16629.3	18944.5	26472.1	28257.5	32009.2	20756.8	21835.8	13617.2	17016.8	13627.8	12879.8	13820	13454.4	13786.4	5788.64	5312.62	6192.19	5423.76	4177.02	4651.89	4846.1	4719.13	3489.96	3702.24	3334.11	3633.46
Eif3d	NM_018749	NM_018749	eukaryotic translation initiation factor 3	18902	20327.4	19880.4	16730	9877.87	9994.45	11247.8	7767.7	8458.91	9710.32	7027.19	6769.92	4649.97	5729.16	6574.33	6184.38	6809.33	6384.86	6974.81	4120.85	3448.96	3853.3	3566.95	3522.95	3858.02	3910.93	3849.96	3107.94	3488.95	2975.26	3275.9
Cct6a	NM_009838	NM_009838	chaperonin subunit 6a (zeta)	18797.5	19216.1	19330	20505.7	13385.5	13319.9	15462.8	10972	11743.9	13780.9	9803.57	10022.6	6443.4	8130.39	10939.6	10140	11052.5	10547.9	11071.6	7285.17	6935.17	7845.43	6705.48	6783.05	7593.54	7676.57	7692.9	6241.12	6654.69	5848.26	6539.12
Mybl2	NM_008652	NM_008652	myeloblastosis oncogene-like 2	18760.3	20569.9	19939.1	18497.2	18709.5	18218.7	20869.1	2064.97	2217.97	3130.24	1307.02	1216.19	869.29	1039.97	583.96	587.99	616.62	636.18	621.33	32	10	26	18	44	53	14	15	18	25	10	22
Gpi1	NM_008155	NM_008155	glucose phosphate isomerase 1	18759.3	19810.5	19621.5	14980.3	13797	14687.9	16394	9882.8	10695	11491.8	5945	5734.01	4007.97	4828.44	12789.1	12499.6	13419.8	13050	14004	16897.7	14746	16421.4	14934	13585.2	15171.1	15174.1	14199.5	18329.1	18102	15129	19315.5
Srrm2	AK171001;NM_175229;BC026696;AK163110	NM_175229	serine/arginine repetitive matrix 2	18589	19729.1	19748.3	10016.8	15824.5	17233.6	19373.4	16527	17069.4	20951.7	21790.4	22441.1	14877.7	11577.1	17761.2	16240.5	18897.6	18344.3	19537.3	11301.9	10381.1	12497.4	10537.2	9593.42	10573	10512.7	11862.4	12431.7	11475.9	12132.8	13971.7
Ptbp1	AK036745;NM_008956;NM_001077363	NM_008956;NM_001077363	polypyrimidine tract binding protein 1 isoform	18543.8	20329.3	19961.6	19964	15401.5	15194	17726	13426	14906.1	18249.3	11316.2	10906.2	7485	8180.63	2804.82	3010.02	3177.79	2970.38	3205	743	488	606	553	466	519.09	521	412	528.93	480	374	517
Zfp106	U59739;AK155019;BC025424;NM_011743	NM_011743	SH3-domain binding protein 3	18377.9	19893.5	19642.4	16114.6	13090.7	13284.8	15976.7	8293.84	8317.9	10422.3	8699.93	8978.37	5824.31	5006.37	4845.6	4430.36	4891.3	4799.65	4943.76	3601.33	3313.58	3833.27	3250.75	3599.02	4095.92	4037.75	4307.99	4783.87	4339.05	4608.75	4868.76
Caprin1	NM_016739;AK168676;AK166461;U27838	NM_016739	cell cycle associated protein 1	18252	19274.6	19111.4	21125.4	16016	15816.1	19167.1	22253.4	22750.5	26675.2	26877.3	28415.5	18653.6	18945.9	16368.4	15419.6	16806.2	16106.1	16776.2	10039.8	9165.01	10563	9071.23	9059.89	10173.3	10336.8	10293.4	10518.5	10244.7	9649.21	10833.4
Btf3	NM_145455;AK160227	NM_145455	basic transcription factor 3	18024.9	18064.1	18214.6	20603.5	11050.8	10949	13216.3	12494.6	13112.7	14592.4	11703.2	12341.3	7914	10365.1	8216.74	8160.97	8364.98	8442.6	8718	3790.73	3423	3710	3315	2982.28	3480.31	3649.29	3642.13	3284.87	3700	2921	3329
Rpl29	BC081467;AK088551;NM_009082;BC082292	NM_009082	ribosomal protein L29	17810.1	19348.7	18208.8	20323.1	13103.9	12868	14398.4	13899.3	15426.5	15951.6	12324.9	11929.7	8174.87	10739.9	9878.52	10181.2	10161.1	10021.1	10929.6	7034.2	5768.96	6446	6004.91	5534	5844.71	5888.99	5843.81	4692.97	5066.9	4181.8	4787.27
Stip1	NM_016737;AK134171	NM_016737	stress-induced phosphoprotein 1	17807.7	18595.7	18279.9	19810.3	18962.7	17988.5	21030.8	13646.8	14909.6	17729.8	13350	14150.1	9339.62	10941.2	7858.01	7558	8165.08	7891.5	8287.53	6231	5586.84	6560.95	5864.55	7028.64	8002.05	7943.43	8058.06	8621	9612.93	7913.5	9191.5
Fasn	NM_007988	NM_007988	fatty acid synthase	17785.8	20461.4	19735.5	26738.7	12298.5	12946.8	14760.5	14696	14865.6	17293.8	22718.6	23032.2	16322.1	14995	20574.4	20547.8	22568.3	21177.3	23625.7	16496	15318.8	18650.4	17190.4	12618	13684.7	12870	13241.6	10060.4	10095.9	9779	10173.9
Tcp1	AK152633;NM_013686;AK153430	NM_013686	Bone marrow macrophage cDNA, RIKEN full-length enriched library, clone:I830160D23 product:t-complex protein 1, full insert sequence;t-complex protein 1	17771.7	19126.9	19508.7	22715.1	13023.1	13393.3	15383.4	14290.2	15028.1	17700.5	13972.8	14795.3	9470.08	11673.3	9673.8	9070.47	9355.77	9566.81	9498.93	6611.86	6221.57	6821.02	6096.02	6158.73	6916.96	7112.2	7172.34	6206.23	6804.78	5868.05	6618.77
Rps25	NM_024266;AK012696	NM_024266	ribosomal protein S25	17767.6	17716.1	17786.1	19404.8	11702	11372.8	13653.4	10365.9	10989.8	12174.1	7840.97	7941.96	5088.63	7561.75	6649.8	6563.01	6567.87	6634.07	7116.03	3748	3165.84	3682.19	3241.67	2890.31	3334.95	3489.99	3228.72	3053.72	3545.74	2847.79	3203.3
Actn4	NM_021895	NM_021895	actinin alpha 4	17756.5	19616.3	18953.9	18073.3	8240.94	8539.51	9320.58	5857.15	6068.6	8251.98	6381.68	6283.93	4504.58	4583.52	4074.97	4113.29	4687.05	4194.71	4485.14	2612.71	2086.12	2375.84	2235.68	1682.72	1862.82	1992.16	1859.69	1619.98	1640.81	1506.17	1697.78
Cct4	NM_009837;AK163369	NM_009837	chaperonin subunit 4 (delta)	17709.9	18375.1	18690.4	29490.2	13335.8	13228	15510.4	11848.7	12600.9	13824.8	11477.7	11760.7	7826.15	9745.21	8648.28	8220.97	8750.88	8624.84	9048.98	7170.09	6416.32	7294.31	6352.46	6888.17	7735.01	8009.64	7974.17	6354.26	7393.36	6259.06	6775.12
St13	NM_133726;AK166309	NM_133726	Mus musculus 13 days embryo head cDNA, RIKEN full-length enriched library, clone:3110002K08 product:HSC70-INTERACTING PROTEIN (HIP) (PUTATIVE TUMOR SUPPRESSOR ST13) homolog [Rattus norvegicus], full insert sequence;suppression of tumorigenicity 13	17557.2	18239.1	18213.5	12595.6	12071.7	12153.8	13876.1	8122.48	8660.89	10707.2	6371.59	6597.41	4305.68	4694.52	7711.02	6916.71	7425.22	7187.84	7630.87	5814.96	5386.32	6260.02	5514.79	5614.98	6135.15	6487.73	6377.47	5294.88	5313.46	5076.97	5833.81
Flna	BC038478;NM_010227	NM_010227	filamin, alpha;MFLJ00343 protein (Fragment)	17236.2	18942.7	18203	12673	14015	14423.6	17208.1	12436.8	13993.2	18797.7	28547	29361.5	20456.5	17676.9	9082.97	8712.9	10568.2	9467.81	10556.4	2676.07	1943	2749.52	2230.35	1342	1710.88	1666	1823.96	3247.99	2796.4	2883.09	3337.32
Pa2g4	NM_011119	NM_011119	ErbB3-binding protein 1	17112.8	17858.7	18110	20396.2	10073.9	10314.3	11888.6	7604.88	7988.97	9505.02	5389.54	5668	3532	4131	5829.61	5434	5732.35	5784.81	5994.93	2884.83	2569.02	2979	2550.01	2484.01	2827.17	2933	2792	2468.13	2659	2411.99	2716.88
Rpl27	NM_011289	NM_011289	ribosomal protein L27	17051	18685.6	17805.9	32529	11954.8	11632.9	13959	11308	12828	12527	12182.6	11957	7699	10157	7191.94	7007	7396	7044	7907	5321	4413	4939	4341.8	4726	5171	5214	5077	4365	4977	3913	4573.14
Mcm7	NM_008568	NM_008568	minichromosome maintenance complex component 7	16971.3	18218	18206.6	14445	12940.6	13407.6	15031.8	7911.3	8885.9	10776.6	4451.11	4264.52	2847	3389	1682	1795	1806	1782.1	1943	204	177	222	152	180	186	158	137	184	191	164	173
Tpi1	NM_009415	NM_009415	triosephosphate isomerase 1	16873.9	18254.1	17456.4	12804	7932.04	8617.77	9485.99	5907.31	6679.74	7027.43	4036.04	4064.05	2574.05	3408	7297.53	7060	7637.98	7353.62	7664.83	9960.9	9420.92	9821.3	8775.39	10392.8	11923.8	11482	11153.5	15647	15859.5	11963	16411.3
Rps15a	NM_170669	NM_170669	ribosomal protein S15a	16831.7	17070.7	17476.9	21296	9487.03	9100	10702.9	11968.7	12320.5	14280.5	10808.2	11167.6	7010.67	9842.51	7782.76	7316.02	7693.29	7679.34	7701.81	4221.44	3977.63	4394.62	3675.25	3291.35	3626.71	3829.19	3671.49	3561.9	3768.06	3130.23	3676.38
Parp1	NM_007415	NM_007415	poly (ADP-ribose) polymerase family, member 1	16808.5	18210.8	17716.2	23740.3	17848.5	18339.1	21093.4	11925.8	12671.8	13890.9	11219.4	11070.2	7444.42	8234.21	5461	5031.19	5450.99	5383.79	5641.04	2699	2408.94	2802	2470.01	2443.74	2580.05	2642.46	2677.96	2185.68	2065.54	1894	2300.98
Ahcy	NM_016661	NM_016661	S-adenosylhomocysteine hydrolase	16807.3	18047	17671	21337.1	11715.6	11489	13311.9	8087.49	9112.54	10126.9	5469.96	5335.55	3607.61	4302.82	2609.93	2708.31	2770.72	2680	2855	1035	828	1013	969	1101.99	1200.42	1224.21	1208	1562	1817	1413	1653
Txnrd1	NM_001042523;NM_001042514;NM_015762;NM_001042513;AK210892	NM_001042523;NM_001042514;NM_015762;NM_001042513	thioredoxin reductase 1 isoform 1;Mus musculus TXNRD1 mRNA for thioredoxin reductase 1, complete cds;thioredoxin reductase 1 isoform 2	16802.9	18047.2	18915.8	13445.3	9909.26	10700.8	12221	8274.85	8674.67	10145.5	10658.7	10718.7	7253.54	7823.64	4872.32	4715.15	4943.34	4856.67	5162.12	2205	1951.68	2279.9	2006.08	1913	2070.13	2080.29	2082.98	1830.55	2084.65	1906.73	1940.22
Rpl24	NM_024218	NM_024218	ribosomal protein L24	16655.5	17469.5	17456.7	19594.3	9985.31	10190.5	11788.3	9616.51	10158.1	11139	8870.09	8965.83	5925.31	8084.64	6287.51	5979.71	6330.24	6325.02	6594.48	3690.35	3021.96	3523.34	3083.09	2950.76	3384.88	3450.68	3435.47	3210.75	3646.6	2928.71	3399.45
Cnbp	AK147157;AK151961;NM_013493	NM_013493	cellular nucleic acid binding protein	16611.7	17182.5	17293.8	15150	9660.19	9694.99	11144.8	10122.6	10963.5	13387.1	7714.55	8129.07	5214.66	6811.13	6605.94	6435.38	6804.8	6770.01	6862.47	5149.1	4648.58	5443.66	4537.57	5101.93	5706.65	5940.64	5795.73	5121.39	5652.68	4856.61	5482.64
Uhrf1	AK153083;AK145419;AK147046;NM_010931	NM_010931	ubiquitin-like, containing PHD and RING finger	16563.4	18001.6	17299.2	11846.7	11048.7	11506.6	13166.4	6998.61	7749.61	10054.6	2997.34	2868.37	1902.84	2015.03	966.95	1028	1045	961.99	995.98	43	29.49	30	20	44.87	43	17	19	24	10	8	14
Rpl35	NM_025592	NM_025592	ribosomal protein L35	16322.6	17076.6	16694.3	18527.2	10357	10509	11515.3	9964.64	10849	11462.8	8283.01	8047.29	5390	7487.19	6284.47	6312.11	6233.41	6287.14	6722.01	3859	3117.97	3315.03	2934.04	2748.01	3156	3047.45	3167.99	2368.15	2662	2210.3	2473
Ddx21	NM_019553	NM_019553	DEAD (Asp-Glu-Ala-Asp) box polypeptide 21	16281.9	17074.9	17621.5	17649.4	10335.4	10780.4	12435.8	6805.1	6976.68	9190.06	6006.89	6135.03	3962.73	4029.99	3022.61	2909.25	3116.77	2935.99	3036	916	711	740.04	639.92	629	706	676	687	615	614	608	677.04
Hnrnpl	NM_177301;AK144684	NM_177301	heterogeneous nuclear ribonucleoprotein L	16228.6	16727	16573.9	16392.6	11805.6	12082.3	13529.3	13656.1	14350.9	16159.6	11840.4	11926.5	8240.45	10437.3	7635.9	7409.64	8056.48	7619.56	8365.72	3293.98	2894.21	3287.02	2984.27	2849.02	3238.05	3368.28	3283	2676.19	3254	2617.06	3099.06
Cbx5	AK030442;NM_007626;NM_001076789	NM_007626;NM_001076789	chromobox homolog 5	16171.8	16887.1	16480.7	6847.9	12188.8	12447.1	15526.3	16008.9	16702	20740.6	18611.5	20006.8	12732	11484.5	14526	12841.9	14592.1	13876.8	14549	7302.94	7053.95	8283.15	6934.6	5309.87	5924.44	5889.91	6254.43	5572.33	5021.2	5314.65	5965.66
Canx	AK165508;BC040244;NM_007597	NM_007597	calnexin	16102.4	16767.8	17390.9	22142.2	16306.7	16353.1	19052.9	18780.8	19639.7	25353.3	16850.6	18105.4	11493.2	12705.3	16829	15615.9	17183.3	16458.3	17305.8	20471.4	18820	21980	19250.8	22274.7	24785.8	25509.5	25528.5	23289.9	25651.4	23470.2	24312.3
Rpl37	NM_026069	NM_026069	ribosomal protein L37	16028.9	17617.5	17006.6	14841	10613	10867	11991	7889	8905.47	9392	7338	7072.26	4794.11	6301.94	5962.3	5794.81	6049	6180	6471.87	3936.94	3155	3560	3157	2919	3211	3314.92	3370	3069.03	3321	2841	3258.99
Sfrs3	NM_013663;AK153073	NM_013663	Mus musculus adult male tongue cDNA, RIKEN full-length enriched library, clone:2310047P17 product:splicing factor, arginine/serine-rich 3 (SRp20), full insert sequence;splicing factor, arginine/serine-rich 3 (SRp20)	15963.5	16325.2	16898.6	15089.9	14312.2	14498.6	16711.8	17724.5	18398.6	20207.2	13966.4	14763.6	8996.05	11721.6	8800.66	8339.98	8747.54	8625.3	8904.74	3764.6	3676.98	4311.01	3738.32	2798.99	3010.49	3119.79	3153	2726	2727.93	2509.78	2704
Fus	AK086587;AK032815;BC040827;NM_139149;BC011078	NM_139149	Fus protein;pigpen;Mus musculus pigpen protein mRNA, complete cds	15908.1	16589.9	16394.8	11815.1	10542	11071.6	12485.3	13972.7	13091	18216.6	15269.7	15355.9	10001	11651.4	11790.8	11150.4	12206.9	11768.8	12316.2	6056.09	5846.44	6694.3	5969.2	4086.91	4730.69	4885.93	5181.7	5216.34	5432.53	4903.84	5721.29
Cad	NM_023525;BC053097	NM_023525	carbamoyl-phosphate synthetase 2, aspartate	15905.9	17793.7	17020.9	15666.2	13166.9	13355.2	15035.1	4928	5151	6805.95	2837	2740	2036	1926	2275	2213	2136	2156	2403.59	1173	888	1002	942	1170.01	1163	1212.21	1264	952.91	947	969	945.07
Ptges3	NM_019766	NM_019766	prostaglandin E synthase 3 (cytosolic)	15887.5	16245.7	16985.5	17340.7	12860.6	12584.8	14827.3	6996.04	7435.14	9579.73	6058.76	6532.56	4037.46	5095.98	5878.82	5579.02	5969.04	5906.97	6147.15	4641.82	4277.79	4912	4179.78	4264.82	4824.02	4849.04	4891.14	3750.39	4260.96	3776.95	3984
Gpx4	NM_001037741;NM_008162;AK145770	NM_001037741;NM_008162	glutathione peroxidase 4 isoform 1 precursor;Mus musculus GPx4 mRNA for nucleolar phospholipid hydroperoxide glutathione peroxidase, complete cds;glutathione peroxidase 4 isoform 2 precursor	15878.5	17301.3	16849.9	13263.8	7473.98	7167	7760.09	4309.95	5085.02	5433	3663.03	3545.16	2378	3332.93	4378	3961.99	4441	4150.96	4640	4633	4083	4461	4369.99	4912	5432.75	5471	5486.98	5406.15	6325.99	5077	5474.65
Jarid2	AK164134;AK045214;AK044888;D31967;NM_021878	NM_021878	Mus musculus 9.5 days embryo parthenogenote cDNA, RIKEN full-length enriched library, clone:B130010D11 product:jumonji, full insert sequence;jumonji protein	15870.6	16595.5	16551.5	12609.6	10429.7	10812.2	12237.7	4604.78	4640.96	5616.48	7416.22	7573.01	4922.28	4930.02	2538.28	2438.97	2626.5	2655.91	2755.56	1377	1345.92	1574.97	1407	1320	1444	1417.94	1412.99	1322.08	1281.98	1256	1436.32
Hspa5	NM_022310;AK168230	NM_022310	heat shock protein 5	15832.2	16539.2	17245.5	14757.4	11513.8	11574	13294.8	23667.5	24544.6	32726.4	22651	23596.6	15005.7	18264.8	16884.4	15594	16978.4	16638.7	17513.9	14976.7	12317	14219.8	12906.6	14992.2	16273.7	17284.5	17459.8	15154.8	18075.3	17494.8	15769.5
Trip12	AK164719;NM_133975;AK134397	NM_133975	Mus musculus 13 days embryo male testis cDNA, RIKEN full-length enriched library, clone:6030460H18 product:Thyroid receptor interacting protein 12 (TRIP12) homolog [Homo sapiens], full insert sequence;thyroid hormone receptor interactor 12	15779.5	16595.9	16812.5	16039.5	13919.3	14511.8	16961.6	14184.3	13558.3	17333.2	21019.5	22236	14073.2	11733.2	7733.28	6877.1	7728.19	7333.18	8034.72	6444.02	5888.9	7032.74	5781.28	5470.44	5981.04	5946.75	6626.09	5990.28	5704.37	5800.26	6448.65
P4hb	NM_011032	NM_011032	prolyl 4-hydroxylase, beta polypeptide	15745.2	16732	16583.6	23827.2	10153.4	10180.4	11698.5	29857.6	34626.2	43556.7	35190.8	35817.9	23628.2	27898.8	11559.9	10912.1	12345	11502.1	12340.2	8712.04	6789.35	7722.32	7331.87	7309.93	7985.13	8593.82	8111.88	6749.11	7072.94	6232.24	6765.98
Morf4l1	AK152119;NM_024431;NM_001039147	NM_024431;NM_001039147	mortality factor 4 like 1 isoform a;mortality factor 4 like 1 isoform b	15728	15934.4	16135.5	18017.8	10716.1	10942.5	12464.8	14747.5	15449.7	17544.4	20638	22186.2	13630	17082.4	22585.5	20535.8	22573.5	21825	22385.2	14786.7	13430	15500.5	13471.5	13374.1	14975.5	15724.3	15855.9	14355.7	16318.6	13806.7	15300.7
Hdgf	NM_008231	NM_008231	hepatoma-derived growth factor	15712.6	16777.6	16187.1	16930.1	11624.9	11872.5	13490	8776.87	8984.9	11280.5	7540.42	7693.24	4947.99	6129.98	6544.96	6248.16	6593.06	6282.84	6736.04	4102.94	3692	4102.12	3861.72	4196.82	4595.95	4596.91	4401.99	5013.63	5557.56	4619.09	5162.99
Calr	NM_007591	NM_007591	calreticulin	15685	16428.2	16352.8	17239.9	15337.3	15414.3	17274.9	26603.1	29332.5	38305.1	30650.1	32616	21513	25659.1	18521.9	17190	18960	18680.8	19581.9	17772.4	15227.5	17055	16040.7	17488.5	18499.2	20227.9	19292.9	14466.6	15991.7	13882.6	15195.5
Txnip	NM_001009935;NM_023719	NM_001009935;NM_023719	thioredoxin interacting protein isoform 2;thioredoxin interacting protein isoform 1	15636.2	16865.3	17894.9	22231.2	22237.9	24994.5	24696.6	3236.75	3375.02	4127.15	2491.77	2429.08	1561.19	1862.39	1055.04	990.54	1154.53	1027.33	1133.79	520.78	283.48	319.45	220.6	210	231.77	286	152.7	253	238.84	118	224
Pcna	NM_011045	NM_011045	proliferating cell nuclear antigen	15549	16227	16082.9	11377.2	8351.02	8215.77	9772.55	8342.27	9187.01	10690	4446.58	4442	2803.52	3591.01	2964	2847.56	2996.06	2972	3069.67	943	837	978.79	905	825	961	921	896	729.97	904	719.98	791.03
Slc25a5	NM_007451	NM_007451	solute carrier family 25, member 5	15455.6	16674.7	16658.6	22438.1	7437.21	7369.04	8474.27	8888.09	9596.92	10641.9	8923.77	8796.45	5811.98	7446.05	7307.38	7213.24	7620.17	7546.79	7650.54	5791.58	5455.82	6077.38	5414.67	6808.46	7468.47	7610.66	7770.05	6968.46	8399.3	6979.39	7392.41
Fau	AK008466;AK132752;NM_007990	NM_007990	Finkel-Biskis-Reilly murine sarcoma virus	15454.5	16294.5	15877.7	16897.4	14166	14605.4	15521.9	17054.1	18092.8	18596.3	15482.2	14735.9	10135	13317	6302.75	6125	6597.48	6437.86	6845.28	3948.83	3036.87	3558.96	3281.99	3091.03	3443	3382.64	3225	3427.13	3793.25	3019.81	3588.52
G3bp2	NM_001080796;NM_001080794;NM_001080797;NM_001080795;NM_011816	NM_001080796;NM_001080794;NM_001080797;NM_001080795;NM_011816	Ras-GTPase-activating protein (GAP120)	15374.6	15907.4	16948.8	21494.7	10579.5	11255.3	12738.3	9376.4	9447.35	11604.2	13494.5	14386.3	9196.27	9892.56	11622	10522.8	11421.4	11089.2	11676.5	8326.76	7756.94	9057.52	7793.84	8591.67	9635.34	9956.15	10070.4	9573.57	9805.32	9203.08	10209.1
Vdac1	NM_011694	NM_011694	voltage-dependent anion channel 1	15283	15989.2	15791.8	20478.7	10448.6	10691.5	12007.4	9807.73	10605.6	11413	10166.3	10663.9	6903.1	8653	15503	14214.6	15365.1	15142	15829.3	19741.7	18684.7	20767.2	18802.9	21854.1	24021.7	24952	24746.9	22457.3	26096.9	21810.9	24690.9
Anp32b	NM_130889	NM_130889	acidic nuclear phosphoprotein 32 family, member	15210.5	15301.8	15675.9	12887.8	11714	11983.3	13203.8	10333.7	10239	13792.6	6226.81	6512.57	4086.05	5142.9	3699.39	3584	3795.33	3759.07	3924.15	1321	1157	1224.87	1114	1027	1155.36	1138.95	1107	951.11	1102.98	993	974.84
Hnrnpc	BC095922;AK166590;NM_016884;AK089061;AK088678;AK019958;BC004706	NM_016884	heterogeneous nuclear ribonucleoprotein C	15174.1	15498.9	15873.9	16395.4	10860.6	10911.8	12399.7	12194	12931.9	14819.6	9634.67	10435.1	6473.28	8022.9	7115.91	6817.07	7122.95	6961.97	7419.99	3909.11	3467.11	3972.81	3447.46	3822.75	4305.35	4433.37	4451.8	4012.53	4298.55	3916.63	4345.48
Dhx9	AK169735;AK141824;NM_007842;BC089159	NM_007842	Mus musculus 10, 11 days embryo whole body cDNA, RIKEN full-length enriched library, clone:2810480H04 product:DEAD (aspartate-glutamate-alanine-aspartate) box polypeptide 9, full insert sequence;DEAH (Asp-Glu-Ala-His) box polypeptide 9	15113	15593.8	16510.3	12371	13583.1	13469	15876.2	17340.1	16945.3	21308.7	18836.6	20207.9	12696.4	12930.5	12322.1	10989.8	12336.5	11684.7	12496.1	5939.12	5657.99	6661.51	5580.07	5006.51	5659.71	5735.09	5746.05	5535.97	5251.9	5035.47	5481.01
Eif3c	NM_146200	NM_146200	eukaryotic translation initiation factor 3	15070	16107.8	15932	17769	10083	10195.3	12108.7	10924	11712.3	13546.1	12639.2	12837	8587.32	9491.79	9176.86	8739.08	9450.81	8945	9457.31	6875.88	6087.39	6885.09	6052	6574.64	6831.05	7320.89	7181.15	5967.98	6523.98	6118.28	6236.82
Peg10	NM_130877	NM_130877	paternally expressed 10 isoform RF1/RF2	15052.8	15717.2	15364.8	11528.7	4428.42	3867.27	4550.26	26079.2	26947.2	42588.7	39216.4	40572.1	26803.4	22736.9	19095	17343.1	18938.2	18303.3	19335.8	16441.6	14666.5	17262.3	15012.9	14430.7	15913.1	16260.5	17319.2	11692.9	11499.5	13545.2	12123.4
Eif3eip	NM_145139;BC021351	NM_145139	eukaryotic translation initiation factor 3	15045.1	16163.8	16395.6	12689	8522.42	8633.97	10320	9015	9670.09	10960.9	8105.7	7961.27	5410.55	6449.09	5892.07	5592	5961.44	5934.78	6161	3747	3132.99	3611.16	3345.97	2894.99	3168	3269	3223	2376.07	2380.34	2144	2391
Nme2	NM_008705;NM_001077529	NM_008705;NM_001077529	nucleoside-diphosphate kinase 2	15025.9	15650.3	15751	22368.1	7108	7128.98	8008	7982	9081	9774.11	8709.23	8662	5824.94	7572.9	5186.02	5303.83	5517.54	5664	5818.15	3656.83	2854	3304.66	2979.98	2687	3036	3074.98	3091	2695	2759.28	2264.1	2755
Bat2d	AK135245;AK052408;AK079353;BC050871;AK166509;AK013732;NM_001081290	NM_001081290	BAT2 domain containing 1;12 days embryo male wolffian duct includes surrounding region cDNA, RIKEN full-length enriched library, clone:6720444G20 product:hypothetical BAT2, N-terminal containing protein, full insert sequence;Mus musculus 13 days embryo lung cDNA, RIKEN full-length enriched library, clone:D430005P07 product:hypothetical protein, full insert sequence;Blastocyst blastocyst cDNA, RIK…	15013.8	15627.5	15558.4	11059.4	13565.9	14285.9	16403.3	15812.5	15372.2	18730.7	18405.5	19664.3	12644.4	8151.46	10558.7	9269.37	10417	10159.9	10961.9	9364.28	8857.99	10326.9	8618.42	7364.4	7661.99	7957.79	8489.54	7436.47	6070.58	7200.1	7832.94
Nono	NM_023144;AK033201;AK013444	NM_023144	non-POU-domain-containing, octamer binding	15009.9	16395.5	16426.7	14089.1	11752.9	12071	13630.9	19633.8	20910.9	23596.8	20527.8	20772.3	13832	15654.6	11808.4	10908.3	12028.1	11577.9	12144.1	5008.24	4390.61	5091.01	4672	4172.98	4689.27	4911.65	4833.4	4700.48	5090.27	4462.82	4625.76
Hmgn1	NM_008251	NM_008251	high mobility group nucleosomal binding domain	14980.6	15830	15924.8	14622.4	8751.27	8509.67	10157.7	10678.9	11457.8	13532.7	9352.58	9649.35	6743	8744.58	5385.55	5353.49	5681.42	5685.76	5729.89	1608.76	1335.77	1646.82	1407.26	1033.02	1130	1276	1203.15	1083	1260	957.67	1111.8
Xpo1	NM_134014	NM_134014	exportin 1, CRM1 homolog	14931.5	15656.8	16036.8	19747.8	14003.9	14548	17308.8	11003.6	10910.9	14247.2	7129.62	7794.84	4806.79	4945	7173.84	6678.58	7107.41	6954.51	7038.72	3552.93	3228.63	3936.01	3280.34	3089.14	3644.06	3690.96	3911.11	3604	3732.05	3595.57	3851.81
Ctnna1	AK046513;NM_009818	NM_009818	catenin alpha 1	14908.4	15714.4	15892.2	13970.5	8506.97	8949.87	10250	10074.3	10867.7	13555	8153.95	8388	5634.43	6164.97	1964.16	2054	2212	2081.01	2272.99	679.98	500	584.11	547	519	587	702	531.38	988.57	974	742	942.84
Rps13	NM_026533;BC011192	NM_026533	ribosomal protein S13	14907	15965	15559	16755.3	11508.4	11357.5	13148	10395	11536	12646.3	8690	8879	5586	7792	5657.09	5533.26	5850	5671	5980	3152.97	2676	3039	2626	2459	2799	2827	2772	2430	2673.86	2236	2510.37
Mcm3	NM_008563	NM_008563	minichromosome maintenance deficient 3	14897.2	16174.6	15985	14423.4	11275.7	11524.6	13144.3	7093.72	7924.69	9708.81	3548.01	3475.04	2421.99	2480.78	1023.99	1060.42	1125.3	1040	1145.02	78	42	42	40	55	55	42	26	45.54	37.5	16.99	40
Acly	NM_134037;BC065805;AK135528	NM_134037	ATP citrate lyase;Acly protein	14807.3	15873.5	15533.4	21886.1	11518.1	11620.8	13469.4	16582.7	16970.7	17640.2	27573.9	28355.5	19596.7	19934.6	25559.1	25067.8	27833.4	25690.6	27747.2	19396.2	18020.7	22398.7	19911.5	13832.7	16114.2	14466.5	15159.8	12630.6	14069.7	12443.3	13133.6
Scd2	NM_009128	NM_009128	stearoyl-Coenzyme A desaturase 2	14748	16169.3	15426.4	22370.7	11903.8	11400	14358.2	59656.4	63873.2	66328.3	74011.1	77486.2	51888.4	53973.1	63265.1	60464.6	68180.4	61686.7	67648.5	41872	41318.3	48984.9	43965.1	30790	35599.2	32109.7	32951	23761.3	24060.3	21131.3	24448.5
Bat2	BC052630;BC053522;NM_020027	NM_020027	HLA-B associated transcript 2	14710	16408.1	15808	14592.8	15912.5	15848.2	18483	22348.9	22244.6	25773.3	28878.1	27844.6	19293.7	18912	16272	15790.4	17627.2	16725.6	17956.5	12760.5	10719	12635.8	11242.9	10171.6	10873.2	11041.9	10672.7	10873.8	9959.99	9689.82	11079.5
Sf3b3	NM_133953;AK046845;AK186533	NM_133953	splicing factor 3b, subunit 3;Mus musculus 0 day neonate thymus cDNA, RIKEN full-length enriched library, clone:A430110I16 product:SIMILAR TO SPLICING FACTOR 3B, SUBUNIT 3, 130KD, full insert sequence	14643.8	15870.6	16141.9	18999.7	15539.6	15529.9	18299.3	10358.9	10730.3	12743.8	9203.2	9581.09	6423.99	7030	6144.96	5833.27	6146.38	6190.75	6603.24	3837.97	3268.1	3671.03	3295	3028	3280.02	3358.68	3322.47	2922.27	2908.34	2657.99	3108.38
Hat1	AK137648;NM_026115	NM_026115	histone aminotransferase 1	14502.6	14771.5	15052.7	12189.5	6171.75	6176.09	7252	3282	3384.76	4525.44	1478	1605.67	1019.89	1170	1179	1091.98	1144.98	1159	1225.32	527	475.06	510	451	570	620	643.37	632.01	575	636	576	587
Mif	NM_010798	NM_010798	macrophage migration inhibitory factor	14497.6	16581	15425.9	15918.1	11090.4	11147.6	12493.8	6121.94	7038.41	6598.88	2733.48	2511.11	1753.99	2320.5	7567.78	7624.49	7439.47	7667.22	7851.72	5446.25	4562.93	4862.46	4660.22	4937.71	5175.17	5383	5130.26	5070.54	6178.49	4845.2	5321.06
Mcm5	NM_008566;AK051795;D26090	NM_008566	minichromosome maintenance deficient 5, cell	14459.9	15553.6	15362	18017.6	13776	13965	15845	8779.26	9789.89	11467.1	4821.09	4725.95	3356	3745.69	1561	1803.09	1669.32	1679.21	1734.07	155	124	144	146	95	105	63	60	54	54	26	47
Rrm2	NM_009104	NM_009104	ribonucleotide reductase M2	14433	15052.7	15109.8	10165.9	6697.15	6971.47	7963.43	7580.95	8467.27	9900.4	2962.01	3024.43	1968.96	2125.07	1009.6	1074.15	1040.29	995.76	1148.31	103.68	64	51	46	50	37	22	18	26	34	15	22
Polr2a	U37500;NM_009089	NM_009089	polymerase (RNA) II (DNA directed) polypeptide	14370.6	16375.3	15942	14547.8	11085.9	11269	12444.9	10839.4	11165.9	12782.6	14223.2	14103.7	9675.81	9113.6	7562.39	7123.69	8165.76	7949	8223.04	4331.17	3767.99	4842.39	4296.07	3078.94	3294.34	3519.15	3354	3112.34	2720	2977	3251.35
Usp9x	AK049283;AK053279;AK028443;NM_009481	NM_009481	ES cells cDNA, RIKEN full-length enriched library, clone:C330019F14 product:ubiquitin specific protease 9, X chromosome, full insert sequence. (Fragment);ubiquitin specific protease 9, X chromosome;Mus musculus 0 day neonate eyeball cDNA, RIKEN full-length enriched library, clone:E130006I06 product:ubiquitin specific protease 9, X chromosome, full insert sequence	14338.7	14733.3	15583.8	13546	13980.1	14745.4	17918.3	7501.56	7442.7	10061.4	13316.7	14448.5	8816.67	7200.11	12404	11283.2	12435.8	11673.4	12482	13806.4	13532.6	15707.9	12606	13961.6	15086.5	15186.2	16756.2	12614.5	11170.1	12330.4	13312.3
L1td1	NM_001081202	NM_001081202	LINE-1 type transposase domain containing 1	14267	15029.6	15335.7	6051.22	7201.57	7658.52	9021.05	166	196.99	477	410.91	458	292	320	739	708.04	583	653.68	632	6	1	4	7	25	29	1	0	3	5	2	8
Cltc	NM_001003908	NM_001003908	clathrin, heavy polypeptide (Hc)	14227.1	15322.1	15437	21304.6	13464.9	13925.6	16599.5	15894.7	16211	21447.2	21624.4	23241.3	14800.6	14126.4	28958.6	25761.9	27586.9	27259.7	28930.2	33205.4	31447	35699.7	30693.9	31994	35281.8	36186.3	37518.6	30880.4	31334	30716.7	32892.2
Supt16h	NM_033618	NM_033618	suppressor of Ty 16 homolog	14167.6	14666.2	15301.1	14071.9	11711.7	11820.6	13813.2	10296.5	11065.2	14156	8572.41	8873.34	5543.8	5983.03	4940.91	4459.12	4825.39	4785.56	5027.15	2935.6	2604.77	3052.54	2658.85	2478.76	2856.91	2918.83	2791.9	2539.68	2707.49	2341.85	2747.27
Ywhag	AK076615;NM_018871;AK164356	NM_018871	Mus musculus 14-3-3 protein gamma mRNA, complete cds;3-monooxgenase/tryptophan 5-monooxygenase	14165.2	15310	15242	14580.6	9314.34	9604	10937.3	10629.8	10961.7	11925.6	25077.5	25420	16896	19015.4	52964.3	47842.8	52206.8	50458.6	53975.2	44039.2	40407.3	46527.2	43205.7	41325.2	45922.9	46711.1	45257.3	41511.7	42143.8	37366.2	43926.2
Chd4	NM_145979;AK220473	NM_145979	chromodomain helicase DNA binding protein 4	14127.3	15037.3	15145.5	15978.8	11701	13228.9	15074	13300	13166.8	16853.1	16695.3	17180.9	11662.8	12243.8	5243.34	4746.88	5541.29	5417.49	6100.46	3121.2	2753.01	3429.22	3004.77	2858.1	3078.32	3137.73	2776.82	2718.96	2879.86	2544.83	3199.29
Pebp1	NM_018858	NM_018858	phosphatidylethanolamine binding protein 1	14106.2	15231.3	15094.8	13863	8136.99	7946.47	8924.14	9821	10850.2	10518.8	10225.5	10006	6701.5	8929.89	15792.9	15232.4	16591.8	16109.5	16990.5	9077.73	8057.46	9228.77	8473	7537	8514.12	8560.6	8283.74	8718.9	9601.81	7759.99	9064.31
Rpl39	NM_026055	NM_026055	ribosomal protein L39	14105.1	14588	14647.2	15529.7	11666.8	11635.9	12671.7	10303	10822	12377	7797.99	7956.97	5121	7268.76	5991.99	5890.23	6041	6142.35	6127.87	2955.89	2580	2812.89	2375	2158.99	2445	2475	2491	2011.31	2340	1895.97	2123
Mkrn1	BC003329;AK005137;NM_018810;AK078962;AK029500	NM_018810	makorin, ring finger protein, 1	14027.8	15211.8	14680.1	24994.6	11805.1	12014.6	13761.6	3722	3550.4	3776.98	7930.65	8014.99	5365.94	6886.97	9295.67	9013.96	9641.38	9501.11	9867	5918.91	5337.37	6192	5720.55	5395.95	6031.8	6145.05	6108.85	5329.99	5809.66	5187.08	5658.03
Mcm2	NM_008564	NM_008564	minichromosome maintenance deficient 2 mitotin	14007	15309.5	14326.2	12100.1	10761.7	10663	12644	7383.99	8102.21	9670.06	4266.01	3997	2808.08	2993.91	1222	1352	1286	1217	1340.41	190	151	155	137	127	138	136	109	109	103	92	96
Cnot1	BC035210;BC018281;AK129258;AK143651;AK048177;BC058249		16 days embryo head cDNA, RIKEN full-length enriched library, clone:C130038P19 product:ADRENAL GLAND PROTEIN AD-005 homolog;12 days embryo embryonic body between diaphragm region and neck cDNA, RIKEN full-length enriched library, clone:9430036F11 product:hypothetical protein, full insert sequence. (Fragment);Mus musculus 13 days embryo male testis cDNA, RIKEN full-length enriched library, clone:6…	13897.3	14909.1	14801.1	18783	16416.4	17078	20248.5	15264.3	15056.3	19356.1	15379.5	16074.4	10305	8855.59	7482.7	6830.28	7481.09	7147.67	7767.21	5303.18	4728.78	5650.8	4772.18	4909.21	5304.24	5564.17	5711.28	5196.3	4694.45	4756.35	5672.5
Dstn	NM_019771	NM_019771	destrin	13833.7	14502.3	14781.3	13143.2	6734	6541	7993.02	5277.93	5599	6492.13	8647.39	9221.76	5966	7282.91	10835.2	9693.61	10417	10194.9	10782	5356.69	4807.22	5476.65	4620	4145	4682	4820.7	4741.99	3881.87	4330.8	3561.97	4028
Pfn1	NM_011072	NM_011072	profilin 1	13819.7	15142.8	14419.4	19424.5	7538.71	6907.22	8033.72	9410.63	10489.5	11790.2	10909.2	10910	8091.04	11131.9	5299.3	5660.85	5800.51	5742.61	6150.83	3902.24	3181.81	3696.62	3440.99	3446.76	3669.33	3731.7	3360.21	3468.38	3901.07	3152.63	3459.79
Rpl34	NM_026724;BC086936	NM_026724	ribosomal protein L34	13815.9	14940	14106	15666.7	9995.74	9804.84	11929	9190.97	10361.7	11222.8	8735	8718.04	5495.96	7795.37	5607.3	5553.45	5971.89	5673.89	6130	3485	2839	3198.72	2789.56	2873	3054	3120.01	3243.9	2848	3313.08	2643.09	3069.84
Atp1a1	NM_144900	NM_144900	Na+/K+ -ATPase alpha 1 subunit	13800.9	14893.8	14374	15980	12731	12843	14763.2	14451.1	15137	20102.8	8923.03	9102.97	6194.64	7017	8746	8244	9486.3	8793	9713.07	7417.21	5959	6905.98	6303	5973.25	6705	6878.88	6453.6	5770.56	6070.2	5375.99	5914.93
Rpl35a	NM_021338;BC090255;BC027223	NM_021338	ribosomal protein L35a	13800.9	14395.1	14377.6	16280.1	9913.54	9719.14	11141.8	7527.6	8283.84	9742.41	6416.13	6607.95	4163.67	5716.76	4961.98	4616.37	4674.33	4926.53	4949.8	3201.12	2746.1	3051.41	2578.07	2629.87	2946.51	3114.28	3005.74	2802.83	3141.52	2411.83	2962.17
Eif3b	NM_133916	NM_133916	eukaryotic translation initiation factor 3	13615.6	15045.7	14926.5	15652.8	9303.13	9254.05	10651.7	7754.05	8222.97	10242.8	7710.11	7713.7	5374	6463.46	5549.3	5375	5759	5593.81	5896.54	4268	3674.91	4055	3714	3751.88	4157.74	4083.91	3913.73	2660	3002.98	2665.99	2859.63
Rnasen	AK144147;NM_026799;AK148640	NM_026799	ribonuclease III	13605	14368.4	14284.1	7519.92	9738.4	9937.16	11492.6	7282.4	7657.58	9274.85	6689.75	6924.56	4418.53	4208.52	6723.99	5956.78	6655.39	6411.82	6718.96	3872.58	3533.23	3941.74	3565.84	3276.25	3494.66	3676.53	3595.32	3515.1	3465.01	3112.68	3689.25
Ctbp2	BC017520;AK134399;NM_009980	NM_009980	C-terminal binding protein 2;Mus musculus CtBP2 mRNA for C-terminal binding protein 2, complete cds	13505.7	14723.4	14452.9	8556.99	7487.94	7778.37	8812.11	3422	3382.26	3853.77	5155.23	5183.9	3483	3799.17	2575	2331.84	2564.03	2458.83	2660.11	1085	929	1000	946	892	978	1010	1025	1197	1261	1148.97	1397
Tkt	NM_009388	NM_009388	transketolase	13472	14787	14519.9	18504.3	11600	11196.2	12993	11202	13077	14283.6	7951.82	7455.94	5283	6345	10751	10323.1	11204	10732	11503.9	7641	6737.47	7785.97	7308.81	6283.77	7114.19	7210.99	7010.4	5687.32	6345	5367.92	6017.98
Eprs	NM_029735;BC058337;AK141072;AK165637	NM_029735	glutamyl-prolyl-tRNA synthetase;ES cells cDNA, RIKEN full-length enriched library, clone:2410081F06 product:BIFUNCTIONAL AMINOACYL-TRNA SYNTHETASE (Fragment)	13468.8	14519.5	14215.9	14958.7	12536.4	12995.6	15209.6	10376.3	11062	14334	11575.4	12435.5	8272.97	8091.99	7464.14	6837.1	7484.95	7311.66	7537.07	5315.12	4957.14	5530.74	4932.46	5306.49	5502.88	5945.46	6126.89	4394.81	4921.82	4888.5	4776.2
Sumo2	NM_133354	NM_133354	SMT3 supressor of mif two 3 homolog 2	13402.3	14145.8	14427.7	20294.9	9160.86	9216.15	10710.2	11918.5	12244.5	13299.2	14327.6	14906.6	9352.86	11913.7	8892.97	8199.93	8770.66	8966.67	8915.86	4411.75	4073.22	4712	3977.69	3601.18	4093.69	4171.95	4093.95	3143.3	3552.78	3046.04	3536.91
Nid2	AK052839;NM_008695	NM_008695	nidogen 2	13391.3	15063.5	14209.3	12423.5	12973.1	13565	14358.9	6072.51	7210.3	10087.8	7979.52	7842.36	5574.16	5572.74	1384.91	1342.18	1680.42	1518	1716.43	1006.95	515.4	645.71	601.31	327.69	417.81	484.22	264.46	424.13	301.47	177.34	358.12
Rps21	AK007850;AK010610;NM_025587	NM_025587	ribosomal protein S21	13341.8	13982.7	13829.8	13866.7	8875.82	9240.33	9762.88	9015.04	9499.51	9843.7	7168.01	6979.01	4586.99	6388	4638	4742	4632.92	4647.61	4874	3146.9	2532	2661.97	2504.75	2483	2891	2888.07	2831.29	2858	3270.82	2551	3083
Slc25a3	AK028313;NM_133668	NM_133668	Mus musculus adult male brain cDNA, RIKEN full-length enriched library, clone:3526402M16 product:solute carrier family 25 (mitochondrial carrier; adenine nucleotide translocator), member 3, full insert sequence;solute carrier family 25 (mitochondrial carrier)	13278.1	14254.9	14109.7	13231.7	9270.54	8818.05	10150.2	11742.1	12549.5	14126.3	10857.4	10899.2	7790.75	10227.5	12970.6	12416.8	13278.8	13084	13589	12457.2	11533.8	12548	11689.3	13052	14343.6	14309.5	14965.8	14708.6	17998	14868	16451
Aco2	NM_080633	NM_080633	aconitase 2, mitochondrial	13232.1	14391.3	13933	10720	9158.9	9480.83	10757.6	8934.9	9378.98	10012.5	11836.8	11806.8	7982.9	8782.02	18646.4	17258.9	19698.5	18622.5	19687.7	21102.2	18551.5	21085	19508.2	22856.7	25329.8	25927.4	25166.8	23075	25171.6	22297.4	24302
Psmd2	BC033325;NM_134101	NM_134101	proteasome 26S non-ATPase subunit 2;Mus musculus 12 days embryo embryonic body between diaphragm region and neck cDNA, RIKEN full-length enriched library, clone:9430095H01 product:similar to 26S PROTEASOME REGULATORY PARTICLE NON-ATPASE SUBUNIT1A (FRAGMENT) [Oryza sativa], full insert sequence	13199	14302.6	14398.1	17227.4	8467.83	8467.96	9716.1	11252.9	12037.7	14032	13135	13631.9	8865.48	10282.9	11927.3	11134.7	11988.7	11622.3	12495.1	9108.25	8587	9553.65	8487.59	8694.94	9637.57	9769.04	9760.89	8117.15	9002.18	7960	8581.95
H3f3a	NM_008210	NM_008210	H3 histone, family 3A	13176.9	13532.5	13804.3	14669	12005	11884.2	14020.2	27141	26978.4	26676.7	38582.7	39225.7	25503.6	32617	18496.7	18437.7	19627.2	19200.3	19386.2	4754.29	3983.89	4716.83	3917.27	2826.53	3284.01	3387.81	3162.96	2579.69	2744.05	2265.74	2598.94
Enah	NM_001083120;NM_010135;AK020248;NM_001083121;NM_008680	NM_001083120;NM_010135;NM_001083121;NM_008680	Mus musculus adult male colon cDNA, RIKEN full-length enriched library, clone:9030215D04 product:enabled homolog (Drosophila), full insert sequence;enabled homolog isoform 4;enabled homolog isoform 1;enabled homolog isoform 2;enabled homolog isoform 3	13017.7	13810	14137.8	8568.11	11132.4	11757.6	13258.6	5961.94	5468.04	6333.97	8399.09	8636.26	5652.66	4845.67	3931.67	3443.63	3955.76	3783.24	4063	2738.78	2439.98	2748	2521.34	2362.76	2485.92	2671.81	2734.42	2477.38	2521.82	2545.03	2572.86
Mcm6	AK145520;NM_008567	NM_008567	minichromosome maintenance complex component 6;Blastocyst blastocyst cDNA, RIKEN full-length enriched library, clone:I1C0009N21 product:minichromosome maintenance deficient 6 (MIS5 homolog, S. pombe) (S. cerevisiae), full insert sequence	13014.9	13751.7	13738.6	12926.4	11024.9	10857	12783.7	8259.66	8862.31	10768.8	4820.61	4835.05	3342.99	3714.4	1402	1446.02	1503.25	1413.39	1486.79	338	312	328.49	309	169	182	151	159	66	57	53	91
Etf1	NM_144866	NM_144866	eukaryotic translation termination factor 1	12993.1	13855.3	14243	12812.2	8359.07	8552.34	10062.6	7261.01	7406.82	9730.65	6301.42	6639.98	4115.22	4912.39	4514.7	4383.34	4436.96	4279.64	4547.26	3295	3077.94	3518	3043.97	3173.77	3461.92	3580.99	3693.41	2907	3142.99	2965.85	2988
Sfrs1	NM_173374;NM_001078167	NM_173374;NM_001078167	splicing factor, arginine/serine-rich 1 isoform	12989.2	13590.4	13957.3	12215.6	11176.6	11467.6	13236	15593.8	15474	18432.1	13607.1	14584.5	9163.52	10923.8	7889.35	7180.01	7815.04	7577.8	7767.34	3108	2790.57	3495.53	2778.75	2104.61	2360.71	2428.79	2590.92	3061.02	3040.7	2765.55	3212.25
Ccnb1	NM_172301;BC080202	NM_172301	cyclin B1	12986.2	13879.5	14055.1	11361.2	9401.13	9605.91	11151.3	6589	7169.14	8658.04	2371.56	2357	1569.21	1701	947	994	997.63	918.96	1040.24	27	34	21	18	29	40	4.71	16	10	16	3	9
Tdh	NM_021480	NM_021480	L-threonine dehydrogenase	12984.2	14327.4	14335.6	12807.5	12239	11815.1	13974.7	1429	1475.52	1991.46	239	254	185	212	284	287.99	182	263	246	0	1	0	0	36	23	0	0	2	4	1	6
Sae2	AK042170;NM_016682;AK185145	NM_016682	Mus musculus 3 days neonate thymus cDNA, RIKEN full-length enriched library, clone:A630066E21 product:inferred: ARX {Mus musculus}, full insert sequence;SUMO1 activating enzyme subunit 2;Mus musculus ES cells cDNA, RIKEN full-length enriched library, clone:2410009E23 product:ubiquitin-like 1 (sentrin) activating enzyme E1B, full insert sequence	12955.9	13656.3	13946.5	13885.5	7813.85	8224.11	9389.27	7336.01	7855	8714.47	6865.88	7173.28	4707.32	5788.83	4524.91	4197.7	4475.2	4560.36	4733.62	2864.54	2518	2923.96	2614	2569	2900.82	2902.82	3014.88	2754.74	2835	2538.97	2927
Rpl37a	NM_009084	NM_009084	ribosomal protein L37a	12826	13851.9	13730.9	15478.4	9236	9276	9959.01	11212	12000	11605	9678.94	9237	6239.99	8561.94	5089.74	4932.95	5362.02	5219.73	5502.41	3188.07	2534	2986	2636.97	2407	2486.77	2595	2504	2467.78	2568	2191.05	2507
Eif2s2	AK166866;NM_026030	NM_026030	Mus musculus 10 days embryo whole body cDNA, RIKEN full-length enriched library, clone:2610021I18 product:weakly similar to EUKARYOTIC TRANSLATION INITIATION FACTOR 2 SUBUNIT 2 (EUKARYOTIC TRANSLATION INITIATION FACTOR 2 BETA SUBUNIT) (EIF-2-BETA) [Mus musculus], full insert sequence;eukaryotic translation initiation factor 2	12819.7	12599.7	13276	18432.2	6934.76	7110.36	8420.58	5613.17	5969.77	7840.07	6712.97	7127.98	4465.46	5418.2	6307.08	5932.52	6167.89	6214.6	6162.53	3881.03	3557.97	4023.09	3458.63	3607.2	4106.31	4091.93	4185.16	3303.22	3831.41	3496.81	3390.56
Rps28	BC125646;NM_016844	NM_016844	ribosomal protein S28	12815	13639.1	13818.5	14596	9308.04	10149.9	10283	9162	9612.03	10570	7009.39	7104.97	4796	6570.7	4585	4678	4646	4832	5012.88	2864	2218	2490.75	2371.99	2113	2277.82	2447	2272	2090	2431	1877	2231
Eif3e	BC039288;NM_008388	NM_008388	eukaryotic translation initiation factor 3	12788.9	13010.1	13478.5	10623.9	7509.58	7357	8908.96	8008.09	7981.99	9224	7095.68	7442.77	4610.85	5827.34	5339.58	5162	5635.26	5385.68	5547.5	2650.08	2449.95	2754.81	2393.12	2173	2502.61	2610.95	2591.99	2134	2253.99	2008	2282
Gdi2	NM_008112	NM_008112	guanosine diphosphate (GDP) dissociation	12780.5	13455	13607	12847.1	10072.4	9741.05	11711.7	13051	13546.7	15935.4	14682	15474.2	9861.9	11721.6	12158.5	11139.9	12159.8	11714.9	12302.8	8601.45	7933.62	9343.82	8197.01	8164.9	9228.44	9857.89	9534.97	8279.81	9404.06	7917.7	8649.28
Eif2s3x	AK171317;NM_012010	NM_012010	eukaryotic translation initiation factor 2	12780.1	13214	13750.1	11848.9	7896.88	7857.43	9329.34	10049.2	10288.8	12164.3	9071.66	9436.98	6071.58	6727.85	8039.4	7275.21	8197.19	7912.88	8080.72	4762.49	4322.27	5091.36	4451.8	4213	4669.11	5081.52	4831.92	4234	4302.83	3904.6	4333.98
Hells	NM_008234	NM_008234	helicase, lymphoid specific	12734.5	12877.8	13258	10910.3	9667.06	10044.1	11598.7	4440.22	4533.92	6479.46	2092.42	2219.79	1376.99	1301.4	697	695	698	635.97	651.7	105.8	105	106	111	118	107	97	99	76	92	78	100
Tuba1a	NM_011653	NM_011653	tubulin, alpha 1	12663.7	13712.8	13899.8	22051.6	8314.34	8221.13	9736.31	85860	87603.2	64616.3	241172	239710	161998	215401	256611	236097	268765	260973	274959	117661	104235	120092	109959	75940.9	84552.2	84427.2	81742.5	46129.5	51937.7	44153.7	49792.8
Pcbp1	NM_011865	NM_011865	poly(rC) binding protein 1	12651.7	13983.3	13435.9	11519.4	9235.56	9121.72	10200.9	8696	9205.37	10657.6	10160.6	9790.98	7124.08	8882.74	6698.9	6386.98	6647.96	6394	6839.29	4824	3967.09	4504	4321.91	4632.36	4889.84	5024	4685.99	4706	5181.95	4506.37	5095.74
Dync1h1	NM_030238	NM_030238	dynein, cytoplasmic, heavy chain 1	12625.1	13376.6	12965.3	12797.1	10354	11234	13414	14152.9	13071.7	15891	23532.3	24637.1	16921.1	13715	19652.4	18660.5	21002.5	20186.5	21716.2	20734.9	18850	22711.8	18836.9	17524.9	17345.1	17708.9	20283.7	15195.3	14942.8	15858.3	16272.3
Mcl1	NM_008562	NM_008562	myeloid cell leukemia sequence 1	12528	13468.7	13128.8	10006.6	6564.97	6424.87	7931.99	6037	5946.87	6808.76	6292.54	6643	4218.86	5429.38	3715	3576.62	3854.75	3717.03	3904.38	2044.01	1580	1844.93	1568.98	1319.98	1552	1620.94	1482.11	1531	1723.99	1447.1	1597
Ube2s	NM_133777	NM_133777	ubiquitin-conjugating enzyme E2S	12424.1	13192	13067.8	11616	7185.89	7340.97	8120	5165.43	5366.36	6070.41	4205.42	3926.86	2663	4019.87	3334	3460	3603.88	3683.38	3772.81	2127	1789	2069	1876	1577	1745.07	1712	1580	1479.81	1662.86	1301	1497.77
Morf4l2	AK186059;AK166637;NM_019768	NM_019768	mortality factor 4 like 2	12377.6	12609.3	13193.1	9236.51	8025.43	8027.77	9145.05	10219.8	10774.9	13460.6	12505.8	13208.2	8484.44	10273	14125.1	12861.9	13741.6	13812.6	14285.5	9132.1	8108.13	9336.77	8332.26	8327.98	9604.6	9848.45	9941.08	8707.85	9520.6	8669.6	9008.91
Sae1	AK011772;AK154139;NM_019748	NM_019748	SUMO1 activating enzyme subunit 1	12340.3	13011.9	12907.6	11523.6	7495.55	7360.16	8410.09	5804.57	6246.77	7711.18	4575.95	4728	3069.53	4001.03	6213.15	5825	6305.87	6122	6442.64	4043.03	3710.34	4181.07	3758	3485	3908	4198.93	3998	3402.76	3879	3184.87	3563.01
Sfpq	NM_023603	NM_023603	splicing factor proline/glutamine rich	12318.2	12828.3	13447.5	12834.4	12838.5	13230.3	14662.6	17021.8	16978.5	20381	15769.3	17247	11231	13718.1	9780.42	9291.95	9957.31	9783.9	9910.27	4755.6	4421.02	4851.82	4204.83	3098.5	3464.95	3515.18	3398.1	2789.62	2829.5	2465.86	3042.99
Nolc1	NM_001039351;NM_053086;NM_001039353;NM_001039352	NM_001039351;NM_053086;NM_001039353;NM_001039352	nucleolar and coiled-body phosphoprotein 1	12307.9	13174.2	13077	10282.9	11203.5	11368.6	13356.2	5970.01	6423.55	8189.31	4923.59	5045.49	3333.35	3648.6	3504.02	3256.9	3445.2	3350.49	3605.96	2129.52	1816.95	2047.7	1828.74	1979.3	2081.72	2143.32	2034	1911.41	2279.43	1904.61	2115.88
Lmnb1	NM_010721	NM_010721	lamin B1	12291.4	13177.2	12800.9	9110.11	9224.19	9375.93	10630.8	11093.5	11861.4	13856.3	9575.67	9672.42	6597.64	7959.58	3586.19	3410.23	3720.03	3598.13	3787	650	544.7	618.31	547.17	444	435	459	500	340.52	403	342	386.13
Ascc3l1	NM_177214	NM_177214	U5 snRNP-specific protein, 200 kDa	12246	13602	13521.6	11963.7	11194.5	11795.2	13342	9960.38	9994.89	12349.7	10158.4	10641.9	7209.51	5403.94	6286.52	5939.43	6448.85	6197.03	6640.5	4155.66	3667.01	4259.15	3679.17	3522.03	3883	3835	3833	3382.28	2919.69	3116.17	3586.5
Eif4h	AK136999;NM_033561	NM_033561	eukaryotic translation initiation factor 4H	12221.3	13085	13150.3	10376.8	8360.99	8588.69	9474	11345.4	12255.7	14545.2	14543.9	14387.1	9627.99	11712.6	10217	9769.98	10429.6	10348.1	10799	7482	6436.99	7376	6668	6820.55	7385.39	7685	7470.02	8143.05	8623.12	7092	8349.99
Rps27	NM_027015	NM_027015	ribosomal protein S27	12206.7	12632.2	12337	13919	9533	9034.01	10558	9506.7	10198.6	10592.7	8239	8531.95	5548.63	7966	5404.92	5299	5428	5468.57	5713.47	3099	2478	2818.48	2397	2119.89	2429	2304	2422	2267	2344.95	1874	2277
Dnmt1	BC053047;NM_010066;AK136213;AF175432;AF162282;BC022927	NM_010066	In vitro fertilized eggs cDNA, RIKEN full-length enriched library, clone:7420481E23 product:DNA methyltransferase (cytosine-5) 1, full insert sequence. (Fragment);DNA methyltransferase (cytosine-5) 1	12186.9	13221.3	12901.7	9813.29	8798.32	8959.24	10170.5	9439.79	9948.23	13036.6	8782.61	8992.7	6095.95	5996.34	5151	4828.74	5248.28	5147.49	5523.07	2694.73	2202.79	2651	2331.2	1936	2074	2238	2202.66	2207	2085	1948.81	2270
Ccne1	NM_007633	NM_007633	cyclin E1	12160.5	13273.7	13607.3	8730	2429.51	2449	2753	1830.09	2058	2298	955	929.74	612	671	547	567	521	527.98	588.98	364	285	339	293	487	497	459	558	656	697	594	669.01
Smarcc1	AK133922;NM_009211;AK145352;BC052423	NM_009211	SWI/SNF related, matrix associated, actin	12108.4	13058.3	13102.6	10980.1	9275.57	9672	11311.6	10081.7	10472	12521.8	12164.6	12470.7	8131.33	7901.89	5691.67	5351.57	5875.25	5509.45	6116.11	3177.76	2861.12	3396.86	2906	2632.71	3004.81	3039.08	3058.62	2583.85	2568	2404.93	2685
Impdh2	NM_011830	NM_011830	inosine 5'-phosphate dehydrogenase 2	12085.5	12970.5	12938.1	16479	8842.36	8744.96	9877.97	6176.99	6720.83	8624.74	4215.78	4114.99	2787	3447.99	3040.58	2893	3114	3193	3324.02	1953.12	1745.94	1971.69	1753	1726.56	1898.73	1885	1813	1475	1717.4	1410.32	1592
Hdlbp	NM_133808;AK048780;AK153965	NM_133808	high density lipoprotein binding protein	12044.1	12887.3	12803.8	13205.2	10448.2	10418.4	12241.8	19784	21531.3	28910.2	27713.4	28967.7	19482.3	18069.7	12009.2	10940	12316	11579.9	12605.7	9779	8928.21	10163	9227.24	10209.5	11089.2	11864.4	11688.1	10835.6	10768.9	10759.6	11289.1
Sfrs2	BC005493;NM_011358	NM_011358	splicing factor, arginine/serine-rich 2	12028.2	12678.2	12960.5	12551.6	10314.5	10397.9	11652.9	13074.5	13357.2	14595.1	8851.77	8395.16	5828.82	7709.43	5074.24	5011.98	5338.2	5010.72	5246.29	2105.72	1864.23	2116.57	1985.53	1467.6	1748.89	1582.05	1712.96	1794.89	1732.05	1536.65	1817.59
AK163440	AK163440		Mus musculus adult male aorta and vein cDNA, RIKEN full-length enriched library, clone:A530057D15 product:NADH-ubiquinone oxidoreductase chain 2 (EC 1.6.5.3) homolog [Mus musculus], full insert sequence	12001.6	12994.4	13880.7	10300.8	19577.7	20603.9	19861	35904.4	37593.2	36770.3	33749.1	37245.6	23193	26453	49438.7	44921.3	49026	49478.1	50950.7	71793.4	59534.3	74991.4	60680.4	54246.6	64006	67876.5	70532.6	81168.7	85304.7	82285.5	88827.8
Nudc	NM_010948	NM_010948	nuclear distribution gene C homolog	11998.7	12950.6	12472.1	12573.1	7641.72	7611.94	8441.39	5242.77	5294.01	7174.22	4668.98	4609.87	3155.93	3889.83	4746.41	4609.83	4965.05	4875.11	5312.39	3769.66	3385.83	3884.33	3528	3836.3	4002.08	4084.2	3921.3	3880.5	4431.51	3463.41	3979.85
Col18a1	NM_009929;BC043697	NM_009929	Collagen alpha-1(XVIII) chain precursor [Contains: Endostatin;procollagen, type XVIII, alpha 1	11975	13527	12855	8838.69	7818.79	7749.03	8487.99	3416.71	3595	4892.73	2198	2191.07	1486	1594.01	1017	1121.99	1113.36	1041	1116	370	194.01	201	193	122	117	85	78	119	106	62	172
Bzw1	NM_025824;AK152939	NM_025824	basic leucine zipper and W2 domains 1	11864.7	12015.9	12395.4	12485.4	7518.09	7438.71	8864.15	17937.8	17789.5	20006.3	20247.6	21348.5	13615.8	14612.4	14359.4	13427.3	14489.8	13864.2	14689.3	8831.32	8412.23	9701.95	8097.99	7130.77	8244.16	8209.67	8315.52	6001.54	5866.94	5670.82	6276.21
Tnks2	AK047094;AK149368		Tnks2 protein (Fragment);10 days neonate cerebellum cDNA, RIKEN full-length enriched library, clone:B930018O21 product:TANKYRASE-RELATED PROTEIN homolog (Fragment)	11833.4	12385.6	12681	12404.1	16709.4	16827	19732.2	18165.4	18060.3	22283.6	22036.3	22754.3	14363.4	14671.4	7772.76	7021.02	7630.91	7313.04	7675.99	5916.32	5398.83	6237.14	5419	4795.27	5272.05	5608.11	5561.03	4072.7	3930.93	3887.96	4482
Eif3h	NM_080635	NM_080635	eukaryotic translation initiation factor 3	11822	12435	12180.7	10448	6392	6110.64	7137.81	9134.37	9745.47	9311.41	9223.67	9026.9	5879	7685.01	8510	7885	8521.49	8231.54	8780.02	5028	4574	5382.98	4713.81	4428.95	4751.34	5075	4993	4119.72	4411	3676	4305.27
Tera	AK046519;NM_019643	NM_019643	teratocarcinoma expressed, serine rich	11800.8	12258.8	12512.5	10943.8	8599.95	8603.84	10068.4	5208.55	5365.65	5988.03	3999.49	4158.98	2519.56	3009.9	1198.03	1164.93	1169.95	1142.99	1122.23	91	73.72	67.03	70	72	105.98	73.78	62.71	66.21	74	77	92.76
Jarid1b	AK163481;AK220451;NM_152895	NM_152895	PLU1	11743.5	12409.1	12089.9	15434.3	12476.9	13375.6	14425.3	7903.76	7545.07	8409.13	14546.8	15284.9	9971	10427.1	6695.01	6196.19	6551.94	6426.64	6761.26	2828.11	2576.95	3056.43	2514.97	2252.52	2510.01	2489.09	2552.22	2220	2110	2126.99	2409
Ssrp1	NM_182990;AK158552;AK151584	NM_182990	structure specific recognition protein 1	11718.4	12333	12191.8	10563	7990.92	7969.14	9481.07	10896.8	11710.6	14578.6	9478.15	9878.24	6370.66	7282.52	5956	5694	6154.98	5818.63	6239.62	2629	2287	2504.03	2295	2218.43	2539	2506.99	2581	2648.21	2800.68	2484.79	2683.99
Rif1	AY428571;BC055320;NM_175238;AK088917	NM_175238	telomere-associated protein RIF1	11691.4	12212.1	12584.9	10063.3	11816.5	12225.7	14507.3	3911.53	3967.16	5250.33	2959.02	3172.02	1985.77	1651.73	2142.81	1989.3	2184.02	2014.98	2159.24	1518.05	1574.97	1759	1395.98	1589.44	1754.25	1794.13	2102.03	1711.08	1557.99	1692.22	1754.9
Kars	BC027356;NM_053092;BC035324	NM_053092	lysyl-tRNA synthetase;Kars protein	11682.6	12641.4	12485	21536.6	8606	8784.07	10066.8	6262	6890.92	7716.43	5496.73	5703	3787.26	4355.47	5308	5039.87	5318.65	5119.99	5440	4287	3726.97	4311.2	3825.85	4050	4246.76	4491	4592.88	3697.01	4178	3520	3837.8
Aars	NM_146217	NM_146217	alanyl-tRNA synthetase	11660.5	12975.4	12929.9	15341.7	11842	12328.3	14835.1	7948.92	8749.5	10156.8	14482.7	14403	10077.6	11517.2	14477.3	13796.5	15012.3	14643.9	15733.1	17054.9	15468.6	17585	16280.6	17715	19187.7	19752.2	18857.4	15561.3	17727.2	15760	16068.5
Rpl22	NM_009079	NM_009079	ribosomal protein L22	11621.5	11388.4	11938.7	11914.7	9543.66	9468.27	10788	7156.43	7412.31	9063.14	6018.35	6213.5	3859.98	5043.35	4854.28	4716.62	4809.54	4872.64	5183.63	2395.1	2091.96	2384.52	1929.09	1586.9	1858.06	1813.18	1744.31	1447.91	1687.68	1314.22	1495
Gars	NM_180678	NM_180678	glycyl-tRNA synthetase	11512.9	12406	12343.1	10134.2	8677.46	8387.19	10539.9	5336	5919.64	6769	9098.87	9284.99	6341.92	7664.22	9028.29	8465.07	8978.99	8817.68	9394.05	6562.02	6199.3	6835	6253	7297	7867.66	8170	8140.92	6411.3	7997.97	6953.95	6832.72
Tardbp	BC025544;NM_001008546;NM_145556;AY319514;NM_001008545;NM_001003898;AK146997;NM_001003899;BC029728	NM_001008546;NM_145556;NM_001008545;NM_001003898;NM_001003899	TAR DNA binding protein isoform 2;TAR DNA binding protein isoform 1;TAR DNA binding protein isoform 4;Mus musculus adult male corpora quadrigemina cDNA, RIKEN full-length enriched library, clone:B230207D04 product:TAR DNA BINDING PROTEIN homolog [Homo sapiens], full insert sequence;TAR DNA binding protein isoform 3;TAR DNA binding protein isoform 5;Mus musculus adult male olfactory brain cDNA, RI…	11469.6	11765.1	11696.9	9416.36	8860.7	8812.66	10270.7	11664.2	12284.5	14764.3	12923.8	13886.1	8819.8	10199.2	8731.89	7883.23	8512.21	8217.58	8730.71	4370.65	3893.39	4567.68	3880.94	3361.4	3970.86	4077.93	4166.24	4440.25	4852.39	4186.62	4898.35
Mcm4	NM_008565	NM_008565	minichromosome maintenance complex component 4	11458.6	12059.9	12288.1	8923.05	7334.34	7356.13	8809.39	5528.28	6087.57	8349.09	4019.55	4106.89	2720.21	2983.94	1093.87	1109.54	1152.92	1065.93	1251.96	288	265	342	291.91	201	233	236	221	216.35	239.4	178	222
Espl1	BC145844;NM_001014976	NM_001014976	extra spindle poles-like 1	11434.4	12736	12346.1	7318.94	7161	7804.01	8353.6	3220.06	3490	4665	1298.88	1294	941	960.99	495	528	534	491	546.15	39	33	38	29	39.64	55	33	40	31	32	18	27
Srrm1	NM_016799;AK028412;BC079542	NM_016799	serine/arginine repetitive matrix 1;Mus musculus plenty-of-prolines-101 mRNA, complete cds	11403.9	11735	11775.6	10672.1	9054.93	9327.43	10470.1	7752.47	8545.54	10335	7482.73	7740.04	4927.27	4967.06	5599.8	4948.36	5472.14	5274.28	5638.22	2812.9	2568.02	3126.54	2728.85	2422.78	2596.38	2576.31	2780.14	2926.5	2762.96	2825.13	3378.47
Nsun2	AK186941;AK151917;NM_145354	NM_145354	Mus musculus adult male testis cDNA, RIKEN full-length enriched library, clone:4932443I04 product:hypothetical NOL1/NOP2/sun family containing protein, full insert sequence;NOL1/NOP2/Sun domain family 2	11348.3	11971.7	12058.7	12437.1	6437.53	6333.21	7223.16	4818.57	4972.26	6294.31	3626.61	3745.24	2425.99	2790.61	2665.79	2604.15	2794.11	2621.3	2852.25	1845.2	1664.05	1848.99	1739.92	1679.01	1855.62	1867.97	1901.02	1755.07	1809.99	1682.99	1811.63
Rad21	NM_009009	NM_009009	RAD21 homolog	11302.4	11809.5	12202.7	10657.3	9363.01	9253.74	10899.2	12807	13369.1	16408.1	11360.1	12024.8	7746	8206.03	10334	9727.21	10662.8	10451	10521.5	5777.39	5382.95	6288.88	5460.96	5431.02	5997.99	6078.4	6184	5337.09	5363.68	5070.97	5521.81
Bat1a	AK002779;AK181237;AK088867;BC011067;AK171507;NM_019693	NM_019693	B6-derived CD11 +ve dendritic cells cDNA, RIKEN full-length enriched library, clone:F730223O22 product:HLA-B-associated transcript 1A, full insert sequence;HLA-B-associated transcript 1A;Mus musculus nuclear RNA helicase Bat1 mRNA, complete cds;Mus musculus adult male kidney cDNA, RIKEN full-length enriched library, clone:0610037M15 product:unclassifiable, full insert sequence	11295.4	12193	11961.4	8609.93	8986.26	9215.11	10019	11678.6	12486.7	13654.8	10929.6	10607.4	7178.03	8810.55	8276.7	7751.21	8335.3	8313.37	8746.29	3985.98	3508.71	4113.42	3742.96	2977.32	3225.76	3335.19	3407.69	3407.01	3230.61	2871.43	3661.95
Skp1a	NM_011543	NM_011543	S-phase kinase-associated protein 1A	11278	11587	11823.9	18374.8	5781.82	5782.25	6748.91	8338.09	8569.42	8826.12	9529.61	10040.4	6070.11	8278.9	12870.9	11633.6	12598	12404	12823.3	10666.2	10568.9	11521.5	10169.7	9895.98	11369.1	11680.7	11656.5	10690.9	12627.5	10312.9	11481.2
Myh9	AK165379;NM_022410;BC128498	NM_022410	Myh9 protein;Mus musculus mRNA for nonmuscle heavy chain myosin II-A (Myh9 gene);myosin, heavy polypeptide 9, non-muscle isoform	11225.4	12003.8	11343.3	10002.7	9975.33	10172.9	11290.5	9669.28	9758.23	16754.8	8824.7	8882.31	6383.24	5806.48	2358.54	2260.72	2664.15	2343.89	2704.57	1088.13	742.59	906.09	844.77	762.01	836.74	905.19	839.94	1228.98	1141.52	1016.49	1149.95
Hcfc1	BC030898;NM_008224	NM_008224	host cell factor C1	11214.2	12025.7	11819.2	10429.8	9747.99	10264.9	11562.7	9466.91	9581.87	11540.2	12672.2	12523.3	8485.46	6679.65	6830.54	6261.4	7157.73	6841.89	7598.11	4749.18	4133.36	4988.96	4438.12	4346	4722	4772.06	4704.33	4374.01	3874	4171.05	4657.83
Rangap1	NM_011241;BC071200;AK159930	NM_011241	RAN GTPase activating protein 1	11191.7	11978.4	11381.7	8918.89	6629.26	6879.18	7922.42	5880.22	6383.12	7775.89	6729.75	6737.45	4509.94	5576.57	9782.51	9067.99	10182.1	9542.34	10395.2	6441.28	5459.2	6321.5	5831.61	5926.02	6609.55	6650.62	6256.11	6968.05	7745.35	6381.83	7217.06
Oaz1	BC094287;NM_008753	NM_008753	Mus musculus 18-day embryo whole body cDNA, RIKEN full-length enriched library, clone:1110005A09 product:ornithine decarboxylase antizyme, full insert sequence;ornithine decarboxylase antizyme 1	11171.4	12482.9	11745	15633.4	6331.92	6445.72	7060	11044	12048	11953	11717.7	11048.5	7574.41	10149	7857.97	7915.99	8312.6	8075	8507.67	5777.59	4821	5427	4932.94	6150.6	6745.94	7071.92	6819.99	7697.86	8705	6913.98	8090
Arhgdia	AK077343;NM_133796	NM_133796	Rho GDP dissociation inhibitor (GDI) alpha	11151.4	12887.3	12562.2	16703	9517.76	9265.88	11109.6	15525.2	17399.2	19344.8	21303.3	20343	13680.7	16919.8	14428.9	14006.7	15453.6	14823.2	16264.4	15596.9	13145.2	15390	14625.9	14276	15951.8	16499.7	15329.7	12357.8	13298.1	11571.8	12772.7
Rbpms2	AK010301;NM_028030	NM_028030	ES cells cDNA, RIKEN full-length enriched library, clone:2400008B06 product:similar to RNA-BINDING PROTEIN WITH MULTIPLE SPLICING (RBP- MS);RNA binding protein with multiple splicing 2	11140.9	12149.7	11743.4	8994.9	8858.36	9096.1	10490.2	542.98	590	846.01	443	400	255	297	435.7	455	403.02	417	372	36	19	21	13	52	26	16	8	21	22	11	28
Nol5a	NM_024193;AK037405	NM_024193	nucleolar protein 5A	11123.1	11403.3	11588.7	8658.11	9594	9594.58	10945.8	5362.95	5834.7	6799.41	4222.02	4242	2836	3437.99	5333	4867.13	5291.08	5260.11	5583.51	4808.3	4454.72	5161.62	4516.7	4682.11	5465.97	5398.99	5411.03	4476	4944.35	4432.98	4680.04
Atp2a2	NM_009722;AK220538	NM_009722	ATPase, Ca++ transporting, cardiac muscle, slow	11117.9	11948.8	11935	11637.2	7684.31	7848.12	9281.99	9636.13	9943.96	12846	11017.1	11531.4	7627	7441.83	17913.6	16333.4	17849	17327.2	18526.2	22805.3	21524.5	25018.1	21747.8	23684.8	26149.5	27442.5	26973.8	22027.1	22026.1	21762.8	22662.6
Pdia3	NM_007952	NM_007952	protein disulfide isomerase associated 3	11102.5	11295.6	11544.4	10322.6	7404.16	7079.9	8496.53	16527.1	17842.7	25490.6	16876.5	17939.9	11573	14276	11214.3	10803	11604	11226.5	11664.9	8253.01	6802.25	7883.32	7087.57	6923.96	7809.34	8312.86	8036.47	6395.95	7326.84	6190.27	6811.84
Eef1d	AK017616;NM_023240;AK054335;BC013059;NM_029663;AK006403	NM_023240;NM_029663	eukaryotic translation elongation factor 1 delta;2 days pregnant adult female ovary cDNA, RIKEN full-length enriched library, clone:E330016N12 product:eukaryotic translation elongation factor 1 delta (guanine nucleotide exchange protein), full insert sequence	11050	11643.1	11365.6	11187	5668.21	5711.56	6471	6246.41	6872	7963.48	5434	5427.99	3580.64	4555.94	3759.08	3833	3931.02	3938.83	4198.94	2308.08	1921.54	2022.95	1901.2	1904.99	1987.99	2186.14	2127.04	1878.05	2066.1	1761.98	1869.28
Gnb1	AK163844;AK156101;BC013058;NM_008142	NM_008142	guanine nucleotide-binding protein, beta-1	11011.8	11977.2	11989.5	12506.6	9855.89	9787.3	11683.1	16386.4	17050.3	18916	24895.4	25590.2	16886.8	19746.8	33046.8	29921.3	33307.3	32512.3	34264.7	25285.4	23617.6	27100.9	24126.4	21842.1	24713.5	24860.5	24547.4	18818.5	20066.1	18519.5	20742.5
Zfp42	BC064785;BC098467;NM_009556	NM_009556	zinc finger protein 42	10990	11135.8	11741	21558.7	12733.8	12666.6	14796	337.35	391.98	1085.58	750.92	700.72	463.97	606.27	408.84	405.97	343	418.04	401	9	4	3	9	32	34	4	6	6	10	5	12.98
Snx5	NM_024225;AK152311	NM_024225	sorting nexin 5	10980.1	11088.5	11456.9	15119.1	6548.4	6320.42	7613.16	5325.67	5788.95	7574.07	3261.9	3363.54	2223.58	2680.5	2105.05	2143.02	2203.76	2122.08	2253.69	1247.61	1062.99	1215.77	1073.4	1300.97	1421.24	1469.39	1416.89	1774.2	2053.52	1567.2	1832.88
Rpl36a	NM_019865	NM_019865	ribosomal protein L36a	10954	11453.1	11331	11716.5	7886.97	7550.23	8770.68	6700.82	7253.29	8291.6	4892.95	5010.82	3122.2	4526.87	3420	3388.07	3388	3316.25	3590	1787.8	1496	1741.97	1469	1329	1582	1621.02	1673.21	1485.97	1573.74	1259	1447
Srebf2	NM_033218;BC038284	NM_033218	0 day neonate eyeball cDNA, RIKEN full-length enriched library, clone:E130309E20 product:sterol regulatory element binding factor 2, full insert sequence (Srebf2 protein);sterol regulatory element binding factor 2	10908.4	12075.1	11457.9	9457.43	7785.06	7754.44	8761.95	11631.4	12426	13394.6	18297.2	17568.9	12301.8	12887.2	17356.5	16353	18069.8	17166.3	18661.7	9036.01	8033.52	9733.05	8998.09	6470.49	6978.09	6823.62	6839.77	5437.24	5799.61	5392.04	5554.51
Nhp2l1	NM_011482	NM_011482	NHP2 non-histone chromosome protein 2-like 1	10881	11969.7	11678.3	9045.7	5415	5339.99	6263.99	3903.98	4370.94	4943.68	3408	3333.12	2149.65	2881.62	4789	4480.96	4803	4713.84	4794.45	3131	2750.93	3118	2821.04	2796	3202	3240.99	3238	2684.34	2819.92	2445	2817
Igfbp2	NM_008342	NM_008342	insulin-like growth factor binding protein 2	10840	12207.7	11213.1	8117	7099.58	7601	7750.16	2579	2306.01	1614.61	3156	3121.14	2219	2888.9	1973	2328.76	2603.37	2387.5	2592	466	302	288	266	234	227.68	274	160	331	221	181	263
Eif4a2	AK088669;AK132969;NM_013506;AK165898	NM_013506	Mus musculus 0 day neonate head cDNA, RIKEN full-length enriched library, clone:4833432N07 product:EUKARYOTIC INITIATION FACTOR 4A-II (EIF-4A-II) (EIF4A-II), full insert sequence;eukaryotic translation initiation factor 4A2	10817.8	10669.5	10650.2	11964.6	13621.6	13948.5	16133.4	8277.13	8748.08	11128	9087.16	9543.1	5955.99	7447.93	16503.4	14988.2	16330.1	15707.5	16285.4	10147.4	9812.61	11382.4	9453.78	9251	10767.6	10991.3	11718	12717.1	13257.3	11232.8	13196
Sod1	NM_011434	NM_011434	superoxide dismutase 1, soluble	10811.3	11495.9	11438	17029.9	5842.98	5824	6606.67	4810	5267	5872.49	3997	4088.9	2715.94	3712	6487	6178.26	6335.99	6424	6766.71	5274.98	4668.98	5345.56	4992.97	5040.35	5533.82	5696.96	5686	5265	6306.58	5078.82	5748.16
Rsl1d1	NM_025546	NM_025546	ribosomal L1 domain containing 1	10768.4	10922.6	11292.9	10400.9	5697.97	5797.71	6986.27	4585.07	5077.64	5921.5	3886.23	3906.98	2464.81	3112.4	3299.99	3070.82	3310.92	3180.41	3368.13	1950.65	1640	2053.52	1624.39	1789.76	2092.72	2160	2177.63	1971	2158.44	1856	1957.27
Cdh1	NM_009864	NM_009864	cadherin 1	10759.8	11517.8	11664.9	20878	10228.7	10391	11413.7	642.94	736	1368.3	586.01	576	424	439	633	830.03	602	606.51	606	80	29	48	71	47	48	36	24	27	38.01	18	47
Cs	NM_026444	NM_026444	citrate synthase	10747.8	11608.6	11053.9	10920.1	6790.18	6721.8	7938.82	10747.5	11585.6	12947	10886.5	11138.2	7359.8	8369.97	13486.4	12526	13787.5	13471.4	14181.5	11784.2	11005.3	12379	11353.9	10967.8	12019.6	12589.7	12200	8529.69	9074.95	8423.21	9175.18
Mthfd1	NM_138745	NM_138745	methylenetetrahydrofolate dehydrogenase 1	10746.8	11268.1	11345.8	10348.3	7276	7425.95	8562.87	2323.34	2534	3547	1210.94	1135	766	901	1404.03	1360	1389.56	1389	1459	726.26	639.97	727	674	917	942.86	1041	963	1011.27	1154.01	1055	1077
U2af2	BC106134;X64587;BC043071;NM_133671	NM_133671	U2af2 protein;U2 small nuclear ribonucleoprotein auxiliary;Splicing factor U2AF 65 kDa subunit (U2 auxiliary factor 65 kDa subunit) (U2 snRNP auxiliary factor large subunit)	10745	11703.9	11423.4	10349.8	7074.01	7082.65	8258.36	11097.2	11671.3	12542.3	10656.4	10402.9	7036	8575.08	6884.9	6789.62	7325.1	6952.03	7579.73	3469.99	3097	3451.76	3328	2948	3356.98	3360.48	3465	3499.99	3662	3026.99	3610.99
Rps29	NM_009093	NM_009093	ribosomal protein S29	10743	11667	11611	13566	7238.11	7789	8517	8558	9286.12	10224.5	6506	6518.78	4214	5556	6045	6101.92	6320.98	6354	6679.18	4126	3223.99	3698	3094	2984	3390	3409.97	3128	3065	3441	2762	2949
Sub1	NM_011294	NM_011294	RNA polymerase II transcriptional coactivator	10723.5	11228.4	11433.3	8932.05	5125.94	5130.13	5661.01	5987.43	6403.22	7670.02	6536.08	6919.06	4221.31	5330.91	10892.5	9583.43	10048.6	10010.2	10190.8	5364.68	4967.74	5657.25	4693.07	3418.15	3812.51	3872.72	3937.13	2686.11	3021.44	2461.35	2847.02
Sgk	BC070401;AK132234;NM_011361;AK043284	NM_011361	Mus musculus 7 days neonate cerebellum cDNA, RIKEN full-length enriched library, clone:A730081A20 product:unclassifiable, full insert sequence;serum/glucocorticoid regulated kinase;Sgk protein	10701	11326	11971.6	6788.34	6781.99	7090.38	7317.89	1628.01	2021	3016.42	1092.98	1177.01	769.07	931	775	710.47	820	780	809	482	408	418.04	431.93	377.06	411	398	424	537.84	543.14	528.98	543.37
Akr1a4	AK128906;NM_021473	NM_021473	aldo-keto reductase family 1, member A4	10681	11397.5	11436.9	8656.06	5321.07	5397.72	6387.02	10572.5	11267.7	11474	11932.9	11655.4	7820.15	10068.8	13211	12624.9	14148	13340	14255	9242.08	7955.74	9221.14	8504.01	7687.15	8521.07	8679.55	8532	8110.72	9207	7883.88	8451.66
Arid1a	BC079591;BC082554;NM_001080819	NM_001080819	AT rich interactive domain 1A	10664.3	11866.4	11572.9	7636.09	8749	9140.96	10383.1	10589.4	9889.22	11619	14977	15092.6	10334.6	8612.35	7061.14	6514	7327.95	7042.86	7608.03	4540.68	4023	4764.51	4194.99	3537.67	3724	3946.25	3940.98	3714	3197	3438.21	3747.06
Eif1	NM_011508	NM_011508	eukaryotic translation initiation factor 1	10659.9	11002.1	11245.8	15255.1	6910.03	6553.6	7894.48	12802.5	13347.6	13982.3	15800.5	16584.9	10349.7	13734.9	11725.7	11001	11968.2	11714.2	12795.8	8591.03	7372.06	8509.46	7469.71	6873.06	7414.94	7887.87	7544.97	7316.91	8411.2	7156.71	7363.5
2610507B11Rik	NM_001002004	NM_001002004	hypothetical protein LOC72503	10633	11347.7	11450.2	15586.3	9537.95	9700.09	11617.6	11014	11281	13591.8	11821.3	11866.6	8017.37	7067.87	6044	5853.15	6382.73	6041.99	6646	9577.5	8641.99	9986.41	8912.95	11399.6	12813.2	13046.4	13482.3	13057.3	12944	12304.9	13716.5
Ddx17	NM_152806;AK161012;NM_199080;NM_001040187;NM_199079	NM_152806;NM_199080;NM_001040187;NM_199079	DEAD box polypeptide 17 isoform 1;DEAD box polypeptide 17 isoform 3;DEAD box polypeptide 17 isoform 2;DEAD box polypeptide 17 isoform 4	10613.4	11167.9	11094.7	5706.69	12508.3	12445.2	14732	20857.9	22406	24162.8	25203.3	26504.3	17626.7	18004.8	20649.3	18172.2	20795.7	19885.7	21397.4	7780.53	6847.34	8450.75	7185.45	5058.24	6136.63	5988.58	6527.74	9817.42	9571.96	9624.3	10977.7
Cdk4	NM_009870	NM_009870	cyclin-dependent kinase 4	10583	11401.7	11050.4	6608.97	7779.7	7728.03	9205.98	16471.7	17663.9	18256.4	15391.7	15130.8	9731.53	12794.3	3791.17	3787.99	4203.01	3994.06	4287.88	1417.69	1038.45	1258.93	1022.34	1122.18	1158.97	1259.98	1132.45	1126	1362.13	1042	1195.51
Ewsr1	AK046434;AK146791;BC068226;AK049743;NM_007968	NM_007968	Adult male corpora quadrigemina cDNA, RIKEN full-length enriched library, clone:B230384I08 product:Ewing sarcoma homolog, full insert sequence (Ewing sarcoma homolog);Ewing sarcoma breakpoint region 1	10514.5	11100.8	11196.3	11958.4	10358.4	10760.8	12311.7	14302.1	14063.3	16912.5	14946.6	14511.4	9478.9	11698.4	6922.71	6584.06	7392.62	6970.18	7563.09	4254.89	3613.24	4463.09	4054.41	3248.73	3765.51	3844.87	3860.63	4489.73	4612.29	4145.14	4914.18
Eif5	AK167331;AK076403;NM_173363;NM_178041;BC025557;BC025523	NM_173363;NM_178041	Eif5 protein;eukaryotic translation initiation factor 5	10500.7	10899.5	11124.4	10919.4	7189.88	7400	8328.29	9539.46	9274.15	11558.9	13339.2	13995.9	8824.98	10009.6	8940.99	8044.97	8982.37	8506.57	8899.46	6177.48	6058.99	6752.23	5738.89	6326	7074	7225	7577.3	7400.99	7962.22	7180.64	7477.61
Ncapd2	NM_146171	NM_146171	non-SMC condensin I complex, subunit D2	10468.9	11604	11359.5	9473	8493.57	8843	10146.8	10128.8	10983	13529.7	6759.08	6704.02	4686.89	4968.12	1709	1852.99	1898	1747.53	1965	470.54	366	481.94	368	378	449	399	426	436	408.99	380	444
Rpl36	NM_018730	NM_018730	ribosomal protein L36	10422.4	11121	10425.9	12507.3	7490.97	7594.3	8102.22	5844.69	6345	6393.8	4825	4543	3097.97	4225	3263	3294	3176	3287.85	3496	2163	1791.93	1924.53	1812	1831	2033.02	1956.96	1945	1772.29	1999	1668	1911.97
Tomm20	NM_024214	NM_024214	translocase of outer mitochondrial membrane 20	10401	11027.2	11108.2	18095	7381.65	7039	8373.95	5234.04	5503.29	5899.12	4180	4348	2858	3760	4601.98	4573.99	4846	4696.99	4798.76	5288.99	4925	5694.72	4727.66	5544.99	6408.12	6338.59	6307	5829.95	6528.15	5759	6006
Rpa1	NM_026653;AK153107	NM_026653	replication protein A1	10400.1	10876.9	10870.5	15562.3	6243.94	6174.98	6994	5532.97	5856.47	6782	3227.94	3330	2291.88	2525	1724.71	1847	1867	1822	1858.8	921	790	882.99	810	1024.93	1110	1063.98	1081	1308	1428	1216.54	1411
Pdk1	AK163553;BC025480;NM_172665;AK085215	NM_172665	Mus musculus adult male hypothalamus cDNA, RIKEN full-length enriched library, clone:A230013K13 product:[PYRUVATE DEHYDROGENASE [LIPOAMIDE]] KINASE ISOZYME 1, MITOCHONDRIAL PRECURSOR (EC 2.7.1.99) (PYRUVATE DEHYDROGENASE KINASE ISOFORM 1) (PDK P48) homolog [Rattus norvegicus], full insert sequence;pyruvate dehydrogenase kinase, isoenzyme 1	10383.3	10680.8	10694.7	7066.95	9401.34	9577.85	11162.2	432.48	496	637	426	421	275.78	312	804	723.39	800	769.97	779.99	805	773	897	720	774	828.03	781.01	797	844	647	655	920.81
Psmd1	NM_027357	NM_027357	proteasome 26S non-ATPase subunit 1	10349	10762	11086.2	12941.4	6626.63	6596.53	7733.77	8397.28	8687.57	9965.27	9784.34	9796.98	6601.17	7286.65	8190.73	7539	8215.09	7880.15	8477.81	6500.03	5885.21	6900.5	5945.04	6040.27	6825.08	6977.78	7251.28	5994.9	6670.07	5849.28	6178.25
Hspe1	NM_008303	NM_008303	heat shock protein 1 (chaperonin 10)	10343.8	10622.3	10736.1	9043.31	6108	6066.59	6548.71	4114.92	4464.83	5159.41	2704.98	2716.3	1698.55	2169.89	2597.8	2483.84	2633	2595.02	2711	2181.99	2001	2227.76	2020.18	2576.91	2847.99	3155.8	3111	2375.82	3062	2786.83	2701
Atp5g2	NM_026468	NM_026468	ATP synthase, H+ transporting, mitochondrial F0	10334.3	11070.8	11134	8980.56	6749.94	6832.99	7444.6	7014	7471.91	8047	5546.19	5538.99	3688.59	4924.97	5160.83	5054.85	5595	5397.5	5729	3559.01	3177	3738	3281	3310	3508	3604	3465	3182	3534.79	3023.52	3263
Tpm3	AK050665;AF317223;AK164086;AK168843;NM_022314	NM_022314	Mus musculus tropomyosin 3 mRNA, complete cds;Tropomyosin alpha-3 chain (Tropomyosin-3) (Tropomyosin gamma);tropomyosin 3, gamma;2 days neonate thymus thymic cells cDNA, RIKEN full-length enriched library, clone:C920030J24 product:tropomyosin 3, gamma, full insert sequence	10330.6	11225.6	11278.6	11899.6	7015.82	7108.02	8158.04	9256.79	9808.14	12045.2	10393.6	10512.7	6856.21	7595.96	7205	6862.92	7219.95	7196.03	7423.78	2589.93	2187	2638.93	2164	1727.34	1955.34	1958	1843.99	1631	1564.99	1341	1620
Sf3b1	AK048521;NM_031179;BC037098	NM_031179	Mus musculus Sf3b1 mRNA for pre-mRNA splicing factor SF3b 155 kDa subunit, complete cds;splicing factor 3b, subunit 1;16 days embryo head cDNA, RIKEN full-length enriched library, clone:C130069B05 product:splicing factor 3b, subunit 1, 155 kDa, full insert sequence	10297	10810	10474.5	9866.25	10969.4	11053.9	12630.7	16056.4	16291.1	18535.7	17027.4	17648.1	11387.1	12097.4	10577.9	9317.54	10400.1	9832.89	10909.5	5313.87	4915.97	6042.23	5017.9	4293.94	5104.56	5042.33	5441.8	5953.07	6008.81	5386.08	6261.45
Rcc2	NM_173867	NM_173867	RCC1-like	10268.6	11474.2	11058	12084	7632.86	8014	8945.99	6153.55	6232.15	7311.98	5790	5632	3783.71	4528.76	1865	1998	1926.99	1958	2157	519.98	410	511	454.98	653.07	711.11	722	705	942	944.99	848	1007.94
Csda	NM_011733;NM_139117	NM_011733;NM_139117	cold shock domain protein A long isoform;cold shock domain protein A short isoform	10265.3	11022	10611.8	13380.5	6318	6186.55	7218.95	3292.42	3684.11	4282.48	2031.34	2055.86	1379.15	1644.79	2771.99	2719.64	2833.09	2846.99	2911	1450.99	1195.99	1335.77	1257	973.9	1100.92	1079	1079.06	405	451	374	422
Utf1	NM_009482	NM_009482	undifferentiated embryonic cell transcription	10214	11625	10569	9936	7133	6993.95	7733.54	18	27	69	111	92	82	94	236	269	232	216.91	230	0	0	1	0	21	15	0	0	1	4	2	2
Upp1	AK136474;NM_009477;BC036559	NM_009477	uridine phosphorylase 1	10110	10744.9	10329	8794.82	5313	5712.2	6120	396	382	616.99	176	201	129	183	159	163	155	155	138	12	4	1	6	20	20	0	2	10	12	5	6
Rnps1	NM_001080128;NM_001080127;NM_009070	NM_001080128;NM_001080127;NM_009070	ribonucleic acid binding protein S1 isoform 1;ribonucleic acid binding protein S1 isoform 2	10099.7	10617.6	10508.9	9819.43	6776.35	7038.03	7714.99	6219.03	6843.03	7604.36	6954.08	6949.16	4548	5856.48	6482.08	5969.57	6479.93	6352.85	6647.24	4350.27	3625.06	4184.95	3756.33	3538	3934.1	4041.99	3948.47	2948.07	3414.99	2817	3251
Snrp70	AK005045;BC051414;NM_009224	NM_009224	Snrp70 protein (Fragment);Mus musculus adult male liver cDNA, RIKEN full-length enriched library, clone:1300018I14 product:U1 small nuclear ribonucleoprotein 70 kDa polypeptide A, full insert sequence;U1 small nuclear ribonucleoprotein 70 kDa	10082	10873.8	10525.4	9807.12	6307.81	6530.39	7000.74	7444.26	6348.34	9028.87	9334.91	9280.08	6275.44	7592.88	6086.13	5859.64	6179.04	6166.1	6548.89	2311	2017.97	2365	2094.83	1915.32	2270.01	2186.92	2350	3715.75	3975.28	3379.08	4147.88
Rpl31	NM_053257	NM_053257	ribosomal protein L31	10071.4	11014	11159.7	12102.2	9083.19	8232.82	9675.36	9648.57	10928.1	11513.5	9756.39	9720.13	6220.62	8994.83	5680.98	5361.02	5722.95	5753.74	5962.69	3560.96	2886.64	3261.45	2737.54	2415.49	2566.75	3038.61	2840.66	2531.66	2846.79	2581.78	2589.83
Bsg	NM_001077184;NM_009768	NM_001077184;NM_009768	basigin isoform 2;basigin isoform 1	10047	10554	9928.06	11031	5745.48	5422.27	6271	8885	9615.03	11195.6	7778.66	8133.9	5323	6927.98	9578	9178.12	10037	9647.39	10374.7	11766.6	10651.7	12037	10519.8	11004	12177	12427	11757	10194	11274	9045.76	10594.8
Ccnf	BC021658;BC037662;AK031613;AK162447;NM_007634;AK032961	NM_007634	cyclin F	10043.3	10870.9	10768.3	6445	8100.91	8402	9244.34	3337.07	3633	4685	1492.81	1423	930	1014	686	805.92	748	713	804	96	67	80.94	64	65	81	48	65	52	50	44	51
Dynlt1	AK168478;EF110999;NM_009342	NM_009342	dynein light chain Tctex-type 1	10028.5	10785.9	10701.5	19755.2	4291.91	4373.8	4786.5	5958.85	6265.27	6162.75	9411.99	9837.37	6392.07	8477.16	12448.7	12030.5	13139.5	12983.3	13458.1	11671	10408.4	12510.9	10726.7	9272.74	10606.2	10712.5	10562	4291.51	5299.64	4895.46	4693.46
Phb	NM_008831	NM_008831	prohibitin	10010.7	10616.9	10362.8	17575.8	3956.88	3913.11	4490.88	3981.87	4482.38	4442.59	4184.54	3988.82	2845.82	3465.89	4241.82	4034.83	4306	4132.8	4557.8	4508.95	4059.84	4671.74	4440.85	5197.81	6047.29	5846.84	5755.25	5715.57	6986.79	5632.81	6077.57
Ube2d3	NM_025356;AK077666;AK014344;AK165235;AK009936	NM_025356	ubiquitin-conjugating enzyme E2D 3 (UBC4/5);Mus musculus 18-day embryo whole body cDNA, RIKEN full-length enriched library, clone:1100001F19 product:UBIQUITIN-CONJUGATING ENZYME E2-17 KDA 3 (EC 6.3.2.19) (UBIQUITIN- PROTEIN LIGASE) (UBIQUITIN CARRIER PROTEIN) (E2(17)KB 3) homolog [Homo sapiens], full insert sequence	9981.73	10324.8	10855.7	10360.3	7525.9	7355.58	8693.76	9938.77	9969.16	11303.7	10215.1	10682.3	6832.65	8585.74	8847.87	8289.67	8851.53	8520.09	8633.11	6731.45	6326.84	7465.8	6428.51	6249.93	7192.93	7165.76	7266.23	6450.22	6739.83	6143.34	6689.44
Fkbp1a	AB241121;NM_008019;AB241120	NM_008019	14 days pregnant adult female placenta cDNA, RIKEN full-length enriched library, clone:I530022I01 product:FK506 binding protein 1a, full insert sequence;FK506 binding protein 1a	9962.27	10485.6	10484.2	8176.17	5825.83	5782.72	6828.94	6799.34	7328.85	8914.1	7749.54	7935.37	5203.67	7402.23	8465.36	8277.44	8785.18	8562.69	8990.52	5646.19	5047.93	5756.09	5096.91	4875	5356.16	5700.1	5228.81	4694.46	5372.34	4343.07	4891.25
Phb2	NM_007531	NM_007531	B-cell receptor-associated protein 37	9926.04	10869	10339.9	10974.2	6191.35	6099.66	6856.12	6151.74	6423.66	7274.76	5398.93	5257.34	3703.24	4805.06	3994.02	3956.52	4264.72	4193.3	4450.5	3165.15	2850.67	3201.69	2737.17	3053.15	3405.17	3462.53	3179.44	2538.48	2999.49	2501.94	2626.41
Cse1l	NM_023565;AK138940	NM_023565	chromosome segregation 1-like	9915.29	10329.6	10593.4	9883.99	6333.25	6321.16	7381.78	6780.24	7141.56	9437.93	4986.62	5115.04	3370.02	3451.98	4306.11	4146.74	4185.14	4166.08	4351.25	2866.32	2653.99	3061.99	2524.98	2399.04	2851.57	2712	2958.01	2202	2218.97	2086.28	2375
Fubp1	BC023780;NM_057172;AK160815;AK166066;BC014763;AK167730;AK029458;AK032517	NM_057172	far upstream element (FUSE) binding protein 1	9872.78	10123	10216	8901.26	7615.69	7525.08	8710.5	10178.3	10540.1	10974.7	11767.6	12620.9	7958.63	8465.06	5967.95	5448.81	6083.76	6019.28	6150	2778.9	2475.38	3016.79	2433.69	2351.51	2764.92	2766.28	2802.61	2905.63	2769.93	2668.01	2983.46
Rbbp7	AK132101;NM_009031	NM_009031	retinoblastoma binding protein 7	9822.72	10516.3	10519.3	10415.9	6842.56	6636.33	7789.47	7434.62	8161.18	10563.5	6126.45	6622.37	4183.95	4952.54	5664.89	5284.92	5750.9	5454.68	5786.58	3621.83	3315.18	3928.85	3271.7	3413.89	3794.31	4003.97	3836.85	3477.93	3942.82	3406.92	3594.87
Msh2	AK051960;NM_008628;AK078775	NM_008628	Mus musculus 12 days embryo eyeball cDNA, RIKEN full-length enriched library, clone:D230024H20 product:mutS homolog 2 (E. coli), full insert sequence;mutS homolog 2	9812	10105.4	10477.6	9267.86	8506.8	8561.93	10079.4	4272.94	4451.76	5921.65	2989	3156.59	2021.99	2369	1991	2043	2069	2083	2185.93	944	904	1125.99	947	989	1106	1116	1096.98	1196	1167	1003	1256
Ppp1ca	NM_031868	NM_031868	protein phosphatase 1, catalytic subunit, alpha	9811.78	10587.7	10249.5	10074.8	10043.2	10029.7	11676.5	15406.8	16828.8	17345.5	15638.3	15186.7	10294.6	12923.3	7636.33	7422.38	8016.82	7809.55	8543.54	5554.94	4819.99	5506.91	4905.95	4495.5	4983.06	5221.88	4978.97	3776.01	4163.03	3522.52	3920.68
Hnrpm	BC017539;AK166670;AK133911;AK145343;NM_029804	NM_029804	heterogeneous nuclear ribonucleoprotein M;Morula whole body morula cDNA, RIKEN full-length enriched library, clone:I0C0048H21 product:heterogeneous nuclear ribonucleoprotein M, full insert sequence	9768.53	10621.9	10194.6	8471.2	8677.45	8799.17	10152.9	13099.9	12929.5	15498.5	12873.9	13189.7	8673.73	10611.5	5537.18	5413.75	5716.6	5305.14	5766.34	2251.67	1980.63	2361.63	2118.59	1779.91	1917.74	1970.98	2011.77	2098.94	2271.98	1913.84	2201.9
Rnf10	AK004579;NM_016698;AK034953	NM_016698	ring finger protein 10	9751.15	10561	10186.9	10999.3	7102.89	6969	8206.29	8550.86	9178.17	10231.9	12510.8	12446.4	8382.99	10090.3	10380.3	10123.3	11089.7	10662.5	11464.5	6797.14	5944.1	6755.99	6069	5433.28	5846	5882.62	5812.94	4991	5262.57	4593	5159.77
Nup188	AK052272;NM_198304	NM_198304	nucleoporin 188	9719.11	11181.4	10548.7	9524.44	8105.58	7876.21	9029.43	4955.96	5374.06	6758.53	4429.63	4645.9	3132.05	2844.82	2373.31	2296.73	2564.21	2348.24	2618.57	1300.68	1110	1279.54	1108	1176.11	1186	1243.37	1254.44	1071	1140.03	1133.12	1150.97
Hnrpd	NM_001077266;NM_001077267;NM_001077265;NM_007516	NM_001077266;NM_001077267;NM_001077265;NM_007516	heterogeneous nuclear ribonucleoprotein D	9701.7	10093.5	10281.9	7377.01	7546.42	7439.73	9213.96	9948.75	9931.14	12570.1	8945.37	9499.43	5968.05	7660.53	7270.7	6685.6	7201.42	7131.29	7329.73	4152.99	4161.05	4580.02	3981.61	2922.62	3128.79	3245.48	3282.98	2901.86	3094.48	2626.75	3041.78
Arf1	AK168081;AK152479;NM_007476	NM_007476	ADP-ribosylation factor 1	9689.64	10283.3	10260.9	14544.5	6306.58	6374.32	7260.18	12192.8	13015.8	14393.1	16899.8	17456.8	11456	14136.5	15608.5	14755.8	16066.9	15559.7	16480.2	13953.2	12552.4	14221.8	12487.5	13247.7	14563.9	15153	14698.8	12440.7	13727.5	11516.4	13173.6
Grb10	AB106541;AK012646;NM_010345;BC016111	NM_010345	Growth factor receptor bound protein 10 (Fragment);growth factor receptor bound protein 10;Mus musculus Grb10 mRNA for growth factor receptor-bound protein 10, partial cds	9671.25	10198.4	10201.3	1687.86	5987.42	6354.08	7455.59	16441	17751.8	24663	5609.51	5362	3499.8	3613	2365	2305.14	2660.52	2386.82	2450.45	3383.94	3022.77	3540.91	3123.4	4071.48	4936.03	4725	4681.97	6204.01	6059.44	5384.01	6545.96
Cdv3	AK172053;L22067;NM_175565;NM_175833;BC062156	NM_175565;NM_175833	carnitine deficiency-associated gene expressed	9667.47	10235.2	10286.3	10529.7	7568.68	7427.99	8717.92	7833.74	8071.18	10921.5	7265.82	7549.7	4895.27	5297.92	5862.93	5369.69	5948.58	5768.15	6039.35	4074.88	3733.28	4092	3462.99	3723.27	4334.56	4312.82	4452.98	3583.64	4043.96	3690.58	3760.85
Rhoa	NM_016802	NM_016802	ras homolog gene family, member A	9650.26	10137.7	10471	7399.17	2142.89	2210.46	2576	2272	2497.34	2796.93	3324.1	3541	2300	2707.94	4732.69	4440.2	4848	4691.8	4843.13	3077.02	2747	3056.07	2704.76	2756.9	3002	3222.4	3203	2924.75	3146	2646.37	3085.73
1110033J19Rik	NR_003634		RIKEN cDNA 1110033J19 gene (17 days embryo head cDNA, RIKEN full- length enriched library, clone:3300002H24 product:Similar to ribosomal protein S4, X-linked, full insert sequence)	9641.59	10447	9629	9261	5960	5915.94	6520	1553	1715	2266.05	1532	1273.73	1057	1374	1526	1568	1544	1496	1599	723.9	511	555	524	351	409	449	363	440	421	282	453
Abce1	NM_015751;AK133748	NM_015751	ATP-binding cassette, subfamily E, member 1	9620.77	10112.3	10385.4	13471.2	9984.4	10059.1	11913.8	8372.11	8467.28	10665.6	8295.99	8727.6	5494.72	5675.25	5788.7	5380.02	5762.62	5694.61	5881.65	5135.54	4637.57	5505.69	4679.1	5205.79	5958.48	6081.46	6214.28	4579.73	4973.44	4616.23	4837.88
Raly	S63413;AK152290;NM_023130;BC004851;AF148458	NM_023130	Mus musculus 17 days embryo head cDNA, RIKEN full-length enriched library, clone:3300001M02 product:hnRNP-associated with lethal yellow, full insert sequence;Mus musculus heterogeneous nuclear ribonucleoprotein, alternate transcript (Raly) mRNA, partial cds;hnRNP-associated with lethal yellow	9579.01	10349.9	9602.31	9019.23	5450.87	5328.38	6262.76	8234.1	8604.92	9349.84	8493.34	8213.46	5679.92	7188.54	5797.35	6005.88	6537.98	6186.12	6679.08	2857	2362.02	2699	2429.02	2013	2238.96	2305	2065	2147.41	2429.97	1957	2321.07
Usp7	NM_001003918	NM_001003918	ubiquitin specific peptidase 7	9566.21	10161.3	10545.4	8682.71	9801.2	10120.4	11443.5	6281.64	6545.32	7848.84	8051.89	8879.37	5435.79	6002.88	5703.62	4940.69	5567.46	5320.2	5664.86	3204.66	2999.36	3372.11	2958.16	2857.65	3297.06	3384.75	3481.49	3501.83	3584.95	3612.44	3994.52
Tpr	AK132381;BC026677;BC108349;NM_133780;BC029834	NM_133780	nuclear pore complex-associated protein Tpr;Tpr protein	9527.74	9840.82	10001.3	7672.75	8549.38	8717.05	10435.4	10468.9	10196.9	13305.5	12146.8	12965.1	8302.24	7270.47	7024.06	6321.82	6982.15	6607.96	7072.97	4851.14	4598.44	5364.61	4448.77	4143.23	4420.88	4713.69	4713.26	4362.68	4184.35	4011.06	4528.7
Ppp1cc	M27071;NM_013636	NM_013636	protein phosphatase 1, catalytic subunit, gamma	9523.17	9665.34	10069.7	13321.6	7598.55	7510.2	8804.91	11136.2	11469.9	12786.8	11406.6	11842.7	7537.6	9631.1	6507.82	6189.9	6562.4	6586.83	6695.63	3598	3146.05	3573.17	3134.3	3309.05	3613.34	3744.54	3663.73	4195.36	4742.02	4037.74	4555.15
Csde1	AK145351;BC031404;BC029058;AK168556;NM_144901	NM_144901	cold shock domain containing E1, RNA binding;Csde1 protein	9484.08	9633.2	9923.18	10059.8	8920.34	9554.64	10497.3	13376.4	13498.4	16172	16994.7	18358.2	11632.1	13291.4	8931.7	7941.58	8800.52	8359.59	8809.73	6508.37	6013.57	6650.5	5728.06	6268.71	6976.73	7132.94	7421.7	5928.74	6400.77	6035.25	6171.08
Nars	AK172657;NM_027350	NM_027350	asparaginyl-tRNA synthetase	9478.84	10106.6	9880.81	9114.66	6276.42	6608.74	7850.39	4223.44	4569.75	5523.29	6290.47	6397.71	4165.09	5109.34	7922.45	7242.01	7922.88	7593.97	7905.44	7140.81	6468.69	7208.51	6646.5	7802.74	8566.49	8919.79	8977.05	8911.12	10146.1	9131.76	9157.64
Pabpc4	NM_130881;BC058263;AK162172;AK016732;NM_148917;AK135962	NM_130881;NM_148917	poly(A) binding protein, cytoplasmic 4 isoform;Mus musculus adult male testis cDNA, RIKEN full-length enriched library, clone:4933407N23 product:poly A binding protein, cytoplasmic 4, full insert sequence	9475.88	9983.24	9720.03	14551.4	7344.86	7119.99	7849.09	6544.15	6948.79	8356.76	4255	4393.41	3077.02	3602.39	3495.23	3365.13	3477.14	3289.6	3575.48	2094.77	1783.8	2011.27	1840.99	1775.35	1861.8	1978.78	1996.31	1559.07	1711.75	1590.2	1618.67
Nol5	NM_018868	NM_018868	nucleolar protein 5	9433.97	9570.53	9911.3	9390.87	6890.74	7058.88	7720.92	5400.05	5487.38	6738.27	3744.19	3863.95	2371	2835	2616.62	2445.71	2641	2510.31	2628.01	1224	1117	1281	1071.02	1067	1184	1241	1203.99	1061.27	1057	928	1090
Iars	NM_172015	NM_172015	isoleucyl-tRNA synthetase	9424.49	9846.08	9771.51	7875.36	10662	10829.5	13312	7376.07	7632.39	10503.5	9797.11	10115.5	6568.64	6723.09	4289	3921.11	4174.99	4149.08	4535.04	3397	2886.03	3336	3098.55	3545.99	3844.97	3940.11	4004.4	3217	3634.22	3663.09	3564
Mdn1	AK144722;BC071242;AY512920;AK142906;NM_001081392	NM_001081392	Hypothetical protein;Midasin homolog (Yeast);Mus musculus lung RCB-0558 LLC cDNA, RIKEN full-length enriched library, clone:G730026N24 product:hypothetical AAA ATPase containing protein, full insert sequence;midasin;Mus musculus 15 days embryo head cDNA, RIKEN full-length enriched library, clone:D930044I10 product:similar to Midasin (MIDAS-containing protein) [Homo sapiens], full insert sequence	9405.17	9556.78	9867.78	7468.22	5828.79	6158.42	7447.78	1809.07	1549.21	2360.53	2303.23	2326.95	1638.77	997.89	2299.85	2082.36	2263.45	2321.08	2435.91	1932.21	1692.03	2019.69	1624.72	1588.77	1572.64	1583.69	2260.91	1973.49	1767.75	2046.22	2259.44
Aqr	AK082873;NM_009702	NM_009702	aquarius	9401.33	10080.9	10254.6	7345.41	5465.88	5547.51	6436.34	3492.06	3592.23	4402	3735.56	3864.44	2575.9	2370.03	2595.37	2495.57	2570.17	2506.75	2716.45	1637.19	1328.03	1616.88	1431.8	1456.82	1515.17	1624.3	1565.65	1483.43	1382.54	1474.28	1447.24
Ldhb	NM_008492	NM_008492	lactate dehydrogenase B	9394.87	9769.42	9705.44	4800.99	17360.8	17116.7	19056.7	3240	3491.08	3192.99	5909.84	5822.14	3877.08	5055.93	8539.84	8025.27	8871.96	8756	9063.04	10166.4	9152.85	10340.7	9629.49	12235.3	13696.8	14352.8	14162.3	17276.4	22146	17268.6	17896
Larp1	AK138840;AK129202		0 day neonate thymus cDNA, RIKEN full-length enriched library, clone:A430089F18 product:hypothetical RNA-binding protein Lupus Lal/Cytochrome b5 containing protein, full insert sequence. (Fragment);La-related protein 1 (La ribonucleoprotein domain family member 1) (Fragment)	9390.9	10310.5	10085.9	12065.6	6997.9	7351.98	8733.45	4621.97	4666.54	5695.31	6510.7	6335.42	4355.38	4270.16	6043.41	5879.09	6255.23	6105.92	6423.97	6891.78	6162.87	6973.11	6503.8	6843.11	7378.48	7406.12	7538.63	7017.83	6715.19	6738.61	7453.19
Matr3	AK161128;NM_010771	NM_010771	matrin 3	9389.04	9459.81	9901.26	10519	9577.71	9954.2	11572.8	17224.7	17563.7	19405.8	21007.6	22547.7	13796.6	15422.5	23101.9	20904.9	22771.8	21878	22422.8	12336.5	11621.4	13871.5	11335	10914.4	12627.3	12660	12879.9	12841	12960.3	11946.6	13361.8
Rbpj	NM_009035;NM_001080927;NM_001080928;AK153163	NM_009035;NM_001080927;NM_001080928	recombining binding protein suppressor of	9384.7	10006.8	10075	9472.24	7056.19	7289.01	8445.81	3992.13	4316.82	4822.64	6671.35	7187.01	4548.03	4529.75	2997.05	2774.94	2992.97	2861	3027.78	1403.64	1318.09	1459.61	1318.02	1254	1414.99	1513	1545	1562	1550.1	1508	1570.98
Tars	NM_033074	NM_033074	threonyl-tRNA synthetase	9314.45	9516.02	9973.09	6460	6271.49	6158.9	7232.87	3767.58	3848	5055	4750.36	4717.41	3112.99	3608	2949.95	2765	2979	2807.99	3027	1795	1518	1705	1494.06	1625	1755	1882.07	1953	1429	1589	1520	1486
Txn1	NM_011660	NM_011660	thioredoxin 1	9304.51	9761.97	10017.2	11369.9	5553.96	5354.85	6291.51	4267.21	5018.4	6094.93	3159	3276.05	2063.99	2849	4404	4208.66	4344.94	4305	4411.91	3053.15	2725	3137.51	2811.01	2674	2867.07	2970.99	3005	2437.66	2845.01	2246	2460.98
Prmt1	AK164421;BC062964;NM_019830	NM_019830	protein arginine N-methyltransferase 1	9298.86	10046.9	9645.21	8395.36	5638.43	5291.5	6235.88	7873.59	8390.63	8249.65	9247.83	9242.59	6184.25	7935.17	7914.47	7375.79	8122.46	7739.92	8249.02	4170.59	3736.55	4224.43	3844.11	3516.96	3983.55	4106.04	4006.22	3059.26	3381.6	2921.94	3259
Cyc1	AK170272;NM_025567	NM_025567	cytochrome c-1	9262.71	10164	9694.32	8462.49	4824.38	4854.97	5325	4658.11	5150.93	5525.18	5155.77	4825	3425.93	4385	6403	6073.03	6548.93	6588.64	6945.56	7428.78	6572	7398.51	7162.03	8647.39	9605.92	9537.58	9165.65	8117.5	9893.02	8216.49	9024.99
Mdh2	NM_008617	NM_008617	malate dehydrogenase 2, NAD (mitochondrial)	9230.29	10296.1	9876	12464.9	4590.94	4553.74	5395.81	7746.05	8275	8778.83	9655.78	9179.99	6319.3	7810.57	10833.2	10207.8	10914.3	10861.8	11527.8	10911	10001.4	10970	10509.9	11367.5	12296.9	12849.7	12122.9	10360	12185.9	9723.46	10945.1
Calm2	NM_007589	NM_007589	calmodulin 2	9210.01	9555.06	9920.51	10223.6	6808.48	6884.06	8173.47	9182.61	9278.18	10231.8	16454.9	17681.2	10733.8	13914.5	40846	36545	39664.4	39464.9	41312.2	27239	26455.5	30836.6	26038.6	24548	28648.5	29285.3	28748.6	23594.4	25971.4	22312.5	24491.1
OTTMUSG00000010173	AK049536;BC085096;NM_001037926;BC086318	NM_001037926	hypothetical protein LOC626316	9163.43	9148.74	9942.21	5612.83	8440.28	8689.51	10873.5	283.51	263.04	494.11	307.02	381.39	213.13	198.21	346.43	344.3	345.16	339.77	366.46	33.28	32	34.3	32.99	31.56	41.59	23.05	43.04	29.86	24.85	23.32	42.8
Atp5g3	NM_175015	NM_175015	ATP synthase, H+ transporting, mitochondrial F0	9160.08	9578.53	9798.51	10721	5061.75	5102.91	5736.97	7363.74	7611.84	8560.99	6821.91	7341.41	4811.56	6394.39	9207.48	8647.81	9332.51	9138.58	9624.02	9841.08	9179.79	10350.6	9217.13	10496.5	11947	12540.9	12156.4	11243.5	13826.3	11349.5	12526.5
Lamc1	NM_010683	NM_010683	laminin, gamma 1	9156.98	9941.86	9706.05	10244.3	13530.1	13561	15657	52572.5	59396	106890	55199.8	57648.7	38089.4	33502.6	8224.57	8132.82	9837.67	8588.59	10040.5	3281.8	2019.11	2511.65	2364.64	1178.37	1417.55	1713	1245.09	1508.37	1223.98	883.84	1363.56
Dhx15	NM_001042620;NM_007839	NM_001042620;NM_007839	DEAH (Asp-Glu-Ala-His) box polypeptide 15	9148.71	9556.19	9797.06	9052.54	6910.51	6918.43	7955.67	8320.55	8320.84	10203.1	9042.68	9615.66	5994.57	6514.41	4927.14	4652.3	4915.81	4837.07	5048.91	2346.44	2006.94	2367	2027.96	2089.43	2419	2405.69	2447.99	2578.3	2647.58	2542.87	2746.49
Esrrb	AK032025;AK044339;X89594;NM_011934	NM_011934	estrogen related receptor, beta	9134.53	10238.6	9786.29	9604.03	11020	11141.6	12816.5	161	258	760	489.99	458	395.2	333	469	381	423.41	439	475	1214	1043.99	1178	1095.57	869	821.01	893	819.98	671.04	790	687	687
Rrm1	NM_009103	NM_009103	ribonucleotide reductase M1	9119.81	10056.7	10046.9	8077.22	4880.9	4901.42	6051.83	8537.93	9563.36	11320.6	5119.58	5495.91	3546.48	3831.36	1901.3	1837.67	2022.74	1854.92	2007.43	615.69	511	605.56	517.44	494	583.97	624.08	577.74	597.05	631.04	591.39	626.56
Vars	NM_011690;AK157814	NM_011690	valyl-tRNA synthetase	9101.92	10002.9	9454.07	8861.19	7736.35	7684.33	8671.82	6745.21	7400.77	8856.97	3814.01	3695	2759	3122.68	3238.06	3085.48	3196.29	3270.23	3407	1601.02	1278.74	1553.03	1557.98	1595.99	1877.88	1788.58	1771	1667	1887	1641	1737
Pfkl	NM_008826	NM_008826	phosphofructokinase, liver, B-type	9081	10018.6	9442.15	9293.77	5955.88	6268	6432.23	2115	2460	2578.66	1907	1733.97	1208	1444	3471.74	3338.94	3598	3383	3794.63	2862.84	2588.76	2649.69	2329.82	2188.77	2332.99	2358.04	2390.07	2623	2232.85	1716.76	2679.99
Gldc	AK139929;NM_138595	NM_138595	glycine decarboxylase	9071.37	10014.6	10046.4	14529	11083.2	11142.4	12540.6	3841.53	3645	4075.83	1533	1462	965	1035	598	632.92	598	633.76	671.05	62	41	46	51	67	59	48	36	41	38	37	52
Lars	NM_134137	NM_134137	leucyl-tRNA synthetase	9044.04	9543	9693.99	7752	6059.12	6142.96	7670	4420	4730.96	5366	4962.99	5189.21	3405	3696.02	3927.83	3469	3796.79	3789	3931	1974.89	1660	1972.87	1721	1635.99	1812.99	1860	1900	1559.99	1738.34	1705.03	1672
Hnrph1	AK161491;AK088169;AK178249;NM_021510	NM_021510	Mus musculus 15 days embryo head cDNA, RIKEN full-length enriched library, clone:D930007N12 product:heterogeneous nuclear ribonucleoprotein H1, full insert sequence;heterogeneous nuclear ribonucleoprotein H1	9035.01	8917.66	8925.16	6732.86	9248.94	9240.84	10474.5	18996.8	19258.5	21582.3	23711.3	25169.4	16284.4	19260.2	12749.2	11724.2	12425.3	12145	12598	6224.42	5723.65	6867.08	5876.23	4894.33	5702.15	5973.33	5970.49	6089.53	6405.62	5499.34	6344.47
Hdac1	NM_008228	NM_008228	histone deacetylase 1	9034.62	9570.71	9804.85	10323	5272.41	5304.24	6160.04	5394.52	5809.46	6590	4250.07	4234.41	2707.17	3343.09	1868.03	1912.42	1974.06	1858.48	2000.14	647.2	544.91	652.32	593.93	423.22	512.13	546.94	450.94	406.83	433.36	370.88	474.27
Eftud2	NM_011431	NM_011431	elongation factor Tu GTP binding domain	9018.15	9683.71	9717.91	15788.2	6139.33	6183.74	7196.51	7432.83	7989.18	8727.12	5927.5	6035.79	4062.61	4570.5	3854.19	3733.96	3927.63	3863.61	4167.52	2516.86	2129.09	2446.49	2211.43	2130.68	2331.83	2539.78	2350.81	2285.71	2304.47	2009.54	2347.24
Sf3b2	BC026365;NM_030109;AK019282	NM_030109	splicing factor 3b, subunit 2	9007.98	9656.28	9847.67	9929.83	11428.6	11473	13411.3	17927.8	19179.6	21487.8	19922.4	20038.7	13470.7	15882.6	9635.97	9121.79	9939.23	9483.25	10168.3	6812.76	5946.81	6803.7	6332.46	6574.76	7268.82	7422.51	7359.56	7569.58	7997.8	7051.6	8075
Rad23b	NM_009011	NM_009011	RAD23b homolog	8992.05	9400.59	9591.27	9677.99	6350.45	6368.29	7444.05	7467.18	7612.08	9506.81	7478.87	7797.42	5125.02	5636.95	8711.18	8174.01	8702.59	8405.45	9010.83	7143.96	6344.59	7334.42	6515.86	6795.91	7538.46	7789.01	7646.62	6179.51	6760.47	6235.37	6762.06
Rbm3	NM_016809;BC059098;AK011224;AK088031;AY052560;AK007354	NM_016809	RNA binding motif protein 3;Mus musculus 10 days embryo whole body cDNA, RIKEN full-length enriched library, clone:2600016C11 product:unclassifiable, full insert sequence	8976.36	9249.34	9415.42	7552.99	5895.85	6188.02	7705.16	13054.9	12424.4	12115.5	12358.6	12390.9	7899.95	10453	7014.38	6873.56	7631.53	7612.23	7657	3056.99	2861.29	3270.09	2651.86	1600.84	1828	1761.97	1656.22	1479.14	1459	1358.99	1568.98
Mapk1	NM_001038663;NM_011949;X58712	NM_001038663;NM_011949	mitogen activated protein kinase 1	8974.83	9541.29	9610.66	9396.78	6278.67	6396.79	7627.61	7633.97	7639.42	9143.6	9259.5	9567.85	6122	7080.97	10489.4	9629.68	10946.5	10284.9	10813.4	8479.96	7679.1	9034.14	7802.03	7388.64	8548.98	8910.98	8376	8604	8314.92	7659.57	8892.29
Nisch	AK122412;AK160990;NM_022656;AK004628;AK080441	NM_022656	nischarin;7 days neonate cerebellum cDNA, RIKEN full-length enriched library, clone:A730014C05 product:RIKEN cDNA 3202002H23;16 days neonate cerebellum cDNA, RIKEN full-length enriched library, clone:9630029O10 product:nischarin, full insert sequence	8969.12	9998.19	9619.35	6798.98	10722	10707.1	12329.3	18042	19412	23635.5	22465.7	22376.8	15934.8	15488.9	20779.7	19768.6	21628.3	20610	22184.9	19455.4	17066.2	18951	17941.9	16356.7	17840.3	18377.3	17253	16693.5	15490.1	14661.3	17506.4
Cdc20	NM_023223;AK029424	NM_023223	cell division cycle 20 homolog	8964.01	9646.82	9562.39	6822.02	6992.55	7139.07	8139.73	4662.14	4970.13	5763.31	1772.99	1519.13	1215.01	1418.25	662.01	758.03	746.01	721.04	874	52	37.9	40	35	35	36	23	14	7	15.16	21	20
Actr2	AK033014;NM_146243	NM_146243	actin-related protein 2;12 days embryo female mullerian duct includes surrounding region cDNA, RIKEN full-length enriched library, clone:6820402C04 product:ACTIN- LIKE PROTEIN 2 (ACTIN-RELATED PROTEIN 2)	8920.51	9114.91	9568.45	14501.1	6853.87	7140.63	8219.44	9268.82	9654.03	11265.1	13032.3	14048.5	8844.69	9774.95	12384.4	11185	12168.7	11683.5	12246	9965.45	9646.67	10778.4	9392.23	8973.28	10120.6	10625.1	10666.8	8956.1	9473.74	8571.88	9208.17
Dnaja1	NM_008298	NM_008298	DnaJ (Hsp40) homolog, subfamily A, member 1	8915.99	9193.39	9317.41	8228.87	6410	6525.14	7077.03	10433.6	10449.7	12139.3	17387.2	19208.8	11595.5	14537	16888.8	15255.8	16158.6	15911.5	16399.9	9889.58	9454.57	11026.9	9537.92	8901.55	10086	10353.5	10733.8	10302.3	10988.5	9871.8	10635.6
Chchd2	NM_024166	NM_024166	coiled-coil-helix-coiled-coil-helix domain	8905.11	9707.93	9523.97	11308.7	5201.82	4977.9	5778.16	7881.15	8466.03	8346.75	9392.58	8784.45	6234.13	8300.21	7440.57	7175.09	7844.88	7395.58	7836.76	7658.95	6608.95	7513.1	6988.43	8246.58	9124.34	9353.51	8926.14	8356.61	9472.39	7945.33	8657.79
Nsd1	NM_008739;BC024388;AK172676;AF064553;AK164087	NM_008739	Mus musculus NSD1 (Nsd1) mRNA, partial cds;nuclear receptor-binding SET-domain protein 1	8895.97	9489.74	9476.55	5893.99	7635.94	7900.28	9674.55	7012.45	6775.65	8769.45	10060.2	10874.1	6825.4	5493.6	5090.06	4531.35	5124.19	4843.65	5218.81	4933.28	4633.65	5563.53	4334.21	4719.87	4757.03	4862.97	5530.05	4585.97	3952.1	4336.85	4692.86
Baz2a	AK122243;AK155523;BC048415;NM_054078;BC020083;BC038012	NM_054078	bromodomain adjacent to zinc finger domain, 2A	8888.21	9538.12	9166.26	10896	8390.1	8656.07	10154.4	4850.95	4847.51	6180.77	7309.21	7363.13	4805.25	4779.01	2678.13	2423.61	2724	2675.96	2907.06	1938.12	1623	2068.58	1692.81	1708.38	1889.94	1911.86	2060.97	1898.55	1839.79	1937.3	2115.75
Glud1	NM_008133	NM_008133	glutamate dehydrogenase 1	8886.27	9293.16	9218.23	11427.1	5924.82	5969.68	6931.67	4740.69	5141.97	6112.8	5544.64	5744.5	3738.94	4474.82	5818.74	5249.1	5963.29	5686.73	6120.69	4207.69	3796.22	4378.91	3853.41	4101.51	4583.01	4554.03	4466.32	4200.82	4600.92	3885.14	4358.87
Pdia6	AK005989;NM_027959	NM_027959	Adult male testis cDNA, RIKEN full-length enriched library, clone:1700015E05 product:protein disulfide-isomerase homolog P5 homolog;protein disulfide isomerase-associated 6	8864.98	9342.73	9276.28	10449.4	5217	5110.41	5798.09	8973	10131.4	13322	8403.8	9022.15	5644.94	7002.54	4765.66	4437.5	5000.12	4707.55	5008.48	3167.36	2581.17	3070	2900.01	2986.56	3261.66	3406.73	3451.71	3119.72	3387.87	2956.73	3049.82
Csnk2a1	BC069919;AK011501;NM_007788	NM_007788	casein kinase 2, alpha 1 polypeptide;Mus musculus 10 days embryo whole body cDNA, RIKEN full-length enriched library, clone:2610021E14 product:casein kinase II, alpha 1 polypeptide, full insert sequence	8860.99	9426.62	9411.08	9464.34	6904.33	7047.03	8072.63	6595.01	7036.05	8437.12	8742.41	9415.17	6056.68	6717.9	7448.76	6919.36	7517.62	7090.74	7494.55	4956	4701.09	5414.63	4578.72	4672.41	5321.96	5388.73	5472.01	4379.48	4531.93	4319.36	4490.21
Ruvbl2	NM_011304;BC072585	NM_011304	RuvB-like protein 2	8849.61	9948.38	9396.61	9533.88	5490.76	5580.47	6235.21	3572	3949.46	4289.56	2672.68	2644.99	1894.39	2196.53	2115.15	2105.29	2264.69	2047.11	2374	1207.62	988.07	1138.87	1147.43	1098.67	1181	1285.89	1241.16	1031.3	1044.26	902.24	1022.89
Tomm70a	NM_138599	NM_138599	translocase of outer mitochondrial membrane 70	8838.06	8991.91	9338.1	9961.13	5759.25	5881.01	7101.84	5733.28	5967.52	7124.65	6140.02	6702.24	4180.74	4665	10022.5	9649.42	10080.4	9828.1	10130.3	9075.85	8664.16	10044.1	8270.69	8624.48	9901.99	9929.05	10142.4	8692.2	8872.63	8499.08	9148.06
Gspt1	NM_146066;AK166626;AB003502	NM_146066	G1 to S phase transition 1;Adult male thymus cDNA, RIKEN full-length enriched library, clone:5830445I05 product:G1 to phase transition 1, full insert sequence	8836.26	9188.58	9232.26	10009.5	5945.06	5659.19	6765.92	5180.59	5478.95	6968.04	5244.8	5634.84	3841.89	3948.16	3822.73	3722.98	3854.66	3713.32	4093.74	2543.75	2366.77	2730.32	2344.89	2193.26	2526.93	2564.88	2489.49	2319.8	2319.94	2209.86	2546.28
Sf1	BC055370;AK152914;NM_011750	NM_011750	Erythroblast cDNA, RIKEN full-length enriched library, clone:K0C0023A09 product:zinc finger protein 162, full insert sequence;Mus musculus 8 days embryo whole body cDNA, RIKEN full-length enriched library, clone:5730501E10 product:zinc finger protein 162, full insert sequence;splicing factor 1	8808.62	9652.78	9429.94	9655.83	9383.92	9444.02	10416	9119.98	9806.78	11398.1	10387.8	10512.9	7271	7887.79	5029.26	4634.92	4857.15	4895.99	5289.02	3433.14	2872.97	3188.39	2993	2746.98	3141.76	3293.99	3079	2831	2857	2676.9	3008
Pmm1	AK013805;NM_013872	NM_013872	phosphomannomutase 1	8808.15	9821.51	9293.39	6249	3272.01	3163.78	3542	896	959	1168.92	1102	1003	710.98	899.91	2680.01	2742.58	2876.1	2781	3020.07	2797.95	2380	2639.83	2571.59	2916	3049	3221.54	3034	3231	3485.32	2943.2	3377.01
Smarca4	AK141517;NM_011417;AK166837	NM_011417	SWI/SNF related, matrix associated, actin	8804.14	9694.84	9048.2	8467.28	8841.97	8795.65	10221.1	13489.5	13562.1	14785.9	20927.7	20865.2	14145.9	14619.9	13418.6	12624.1	13831.6	13151	14403.9	8130.69	7064.27	8159.71	7531.03	6840.98	7312	7622.1	7406.89	5943.92	6161.07	5431.03	6459.07
Capns1	AK028092;NM_009795	NM_009795	calpain, small subunit 1	8784.47	9630.95	9665.39	6444.23	3022.85	3108.1	3404.63	3374	4110.1	4532.18	5487	5190.93	3725.97	4684.58	4706.21	4508	5111.68	4892.61	5073.91	4362.76	3751.72	4256.99	4040.98	4103	4515.3	4790	4536	3646.06	4193.89	3363.86	3762.76
Adh5	NM_007410	NM_007410	alcohol dehydrogenase 5 (class III), chi	8769.75	9293.06	9223.99	10211	5857.27	5631.85	6678.01	4254	4504.65	5002	3693	3868.8	2570.74	3209	2918	2808.96	3031	2979	3132.99	1617	1353.82	1640	1293	1495.85	1702	1689.98	1585	1520	1842.93	1402	1614
Atxn10	NM_016843	NM_016843	ataxin 10	8753.97	9103	9019.7	10952	4843	4842	5716.12	9096.95	9920	10856.1	12645.9	12923.9	8443.74	10296	19296.4	17717	19322.4	18778.7	19653.8	13488	12666	14420.2	12949.3	12672	14396.7	14680.3	14354	13129.8	15027	12498.2	14029.2
Akr1b3	NM_009658	NM_009658	aldo-keto reductase family 1, member B3 (aldose)	8751.6	9593.98	9239.8	9369.41	3647	3554.95	4108.39	3682.09	4119	3791.67	1695	1576.95	1109	1331	2767.68	2525.07	2822	2695.99	2903.21	1765	1576.59	1834.6	1626.11	1548	1711	1668	1673	1292	1491	1249	1368
Ash2l	NM_011791;NM_001080793	NM_011791;NM_001080793	ash2-like isoform b;ash2-like isoform a	8744.9	9201.19	9365.56	11590.3	7394.27	7567.24	9070.99	4265	4395.75	5162.75	5203.75	5336	3483	4173.12	3436	3272	3600.91	3538	3705.22	2217	1946.45	2354	2037	1804.04	2031.36	2151.17	2049.91	1815	1786	1487.99	1810.3
Prdx6	NM_007453	NM_007453	peroxiredoxin 6	8741.99	9561.59	9481.92	7932.46	3479.3	3313	3824.62	5954.52	6398.65	6180.91	2930.27	3182.09	2003.91	2594.9	2573	2641.69	2556.5	2593.74	2734.59	1494.86	1129.09	1308.19	1179.84	1200.21	1397.48	1673.37	1353.06	1938.4	1770.03	1446.04	1853.35
Pml	AK156279;AK052305;NM_178087;NM_008884;AK137538	NM_178087;NM_008884	promyelocytic leukemia isoform 2;Mus musculus adult male lung cDNA, RIKEN full-length enriched library, clone:1200009E24 product:promyelocytic leukemia, full insert sequence;promyelocytic leukemia isoform 1	8735.4	9659.79	9324.86	5075	6274.28	6521.8	7420.89	863	961	1194	870.65	916.08	551.43	613	428	471.44	506	460	484.16	189	85	128.96	111	90	99	99	71	145.12	133	101	169
Dek	AK141790;NM_025900	NM_025900	DEK oncogene (DNA binding)	8720.24	8942.14	9434.52	8112.85	6448.15	6561.95	7780.99	11014.4	11051.7	12522	5004.84	5421.86	3356.78	3721.92	2758.12	2746	2861.49	2774.98	2801.37	712	646	793.01	610.73	499	538.12	556.04	549.99	527	546.01	527	596
Bat3	BC026647;BC037051;NM_057171;AK164266;AK148796;AK212906;AK170134	NM_057171	Mus musculus 2 days neonate sympathetic ganglion cDNA, RIKEN full-length enriched library, clone:7120447D04 product:HLA-B-associated transcript 3, full insert sequence;HLA-B-associated transcript 3;Bat3 protein (Fragment)	8713.81	9602.56	9454.64	8876.18	7191	7292.98	8257.73	9697.46	10364.9	11323	14750.5	13964.1	10174.2	10673	9800.44	9351.07	9984.98	9878.5	10835.1	6508	5516.03	6548.77	6059.99	5833.78	6294.88	6492.99	6298.3	6209.35	6521	5638	6582.35
Ssb	NM_009278;BC106150	NM_009278	Sjogren syndrome antigen B	8699.69	8639.24	9164.55	7365.36	5243.5	5321.6	6257.41	7570.55	7799.75	8797.43	7666.75	8262.4	5083.07	6140.29	6444.82	5690.93	6044.34	6173.27	6012.16	3522.68	3422.48	3975.95	3485.45	3175.8	3763.68	3896.46	3861.38	3704.04	4007.75	3348.57	3947.38
Brd2	NM_001025387;AK168525;AK147918;NM_010238	NM_001025387;NM_010238	bromodomain containing 2 isoform a;bromodomain containing 2 isoform b	8681.13	9675.22	9796.08	8412.98	7977.93	8299.45	8769.79	9691.85	9525	11228.9	13393	13031.5	8823.03	10336.2	10209	9643.83	10577.9	10096.1	10881.9	6699.33	5925	6860	6437.98	6512.61	7146.45	7396.29	6978.97	6551.66	6582.78	6324.89	6809.85
Cbx3	NM_007624	NM_007624	chromobox homolog 3	8667.79	8877.96	9310.41	8696.46	6564.74	7058.36	7820.01	8710.85	9080.41	10356.4	10091.6	11023.9	6753.72	8437.42	6482.72	6082.4	6640.52	6489.88	6492.96	4205.58	3859.39	4492.59	3779.36	3705.55	4421.51	4415.51	4499.99	3742.36	4177.6	3668.99	3874.74
Alg13	NM_026247;BC053004;AK012910	NM_026247	Mus musculus adult male small intestine cDNA, RIKEN full-length enriched library, clone:2010008N03 product:DJ298J18.2.1 (NOVEL PROTEIN SIMILAR TO PREDICTED YEAST AND PLANT PROTEINS (ISOFORM 1)) (UNCHARACTERIZED HEMATOPOIETIC STEM/PROGENITOR CELLS PROTEIN MDS031) homolog [Homo sapiens], full insert sequence;glycosyltransferase 28 domain containing 1	8663.03	8999	9283.41	10762.1	8756.95	8753.67	10191.9	1098.14	1106.27	1597.24	678	779.01	490.89	451	805	874.19	778.72	833.5	914.77	262	232.06	269	211	218	261	208	222	231	209	172	207.05
Smarca5	NM_053124	NM_053124	SWI/SNF related, matrix associated, actin	8620.18	8642.83	8831.4	15016.4	8395.01	8597.51	10289.1	11175.8	10875.5	13094.5	12367.7	12973.8	8307.69	9229.04	3841.21	3763.36	4082.73	3758.83	4041.09	3012.67	2663.89	3127.72	2621.9	2843.1	3287.6	3394.38	3379.67	3040.25	3367.18	2975.79	3247.8
Thrap3	NM_146153;AK034044;BC026580	NM_146153	thyroid hormone receptor associated protein 3	8600.05	8959.73	9058.74	8364.67	7888.63	8273.48	9470.29	9098.27	8963.93	11388.4	10443.6	11040.5	7163.37	7065.76	5333.95	4912.62	5435	5184.91	5525.95	3329.63	3024.99	3382.08	3036.75	3207.98	3507	3424.42	3631.85	3688.85	3722.13	3486.76	3861.21
Trp53	M13874;NM_011640	NM_011640	transformation related protein 53	8599.83	9813.99	9492.34	11260.1	7172.75	6951.01	7649.23	3677.14	4193.04	4540.23	5037.15	4792.44	3280.33	4265.37	1862.24	1855.07	1803.1	1864.7	2038.61	635	506.46	611.99	587.49	625.98	628.21	707.21	623.21	800.58	819.29	692	718.77
Ankrd11	AK138711;NM_001081379;AK164512;BC005576;BC068270	NM_001081379	Ankrd11 protein;Mus musculus 0 day neonate thymus cDNA, RIKEN full-length enriched library, clone:A430020J22 product:hypothetical protein, full insert sequence;Mus musculus adult male medulla oblongata cDNA, RIKEN full-length enriched library, clone:6330578C09 product:hypothetical Ankyrin repeat profile/Ankyrin-repeat/Ankyrin repeat region circular profile/Yeast DNA-binding domain containing prot…	8567.15	8948.94	8947.8	7781.97	10341	10836.2	12850.9	8567.1	8261.12	10257.5	14774.5	15014.3	9908.69	8098.87	6769.79	6116.35	6897.06	6603.32	7207.17	6311.17	5695.94	6890.48	6073.83	6029.97	6430.44	6706.69	6681.81	8629.78	8067.96	7818.85	8738.98
Ftsj3	NM_025310	NM_025310	FtsJ homolog 3	8536.91	8902.52	9017	10630.4	5370.96	5500.13	6443.83	3737	3818.83	4779	3149.36	3094.08	2003	2375.92	2102	1994.61	2143.99	2126.94	2245	1419	1283.89	1462.59	1375	1439	1529.22	1614.98	1579	1654.01	1623.11	1466.72	1636.01
Nat13	AK198408;NM_028108;AK167141	NM_028108	Mak3p homolog	8487	8569.83	8951.87	8019.97	5846.12	5956.9	7091.9	4611.85	4696.63	6340.21	3345.11	3782.96	2250.33	2596.79	3389.53	3146.89	3453.86	3244.6	3352.9	2610.42	2425.02	2719.01	2326.95	2433.43	2779.21	2881.42	2891.97	2846.77	2912.09	2624.95	2898.3
Mtf2	BC100340;AK139685;AK032819;AK031409;AK030752;NM_013827	NM_013827	metal response element binding transcription;Metal-response element-binding transcription factor 2 (Zinc-regulated factor 1) (ZiRF1) (Metal-response element DNA-binding protein M96) (Metal-regulatory transcription factor 2) (PCL2)	8485.59	8660.63	9197.92	8950.74	5860.08	6223.62	7114.91	2564.68	2541.54	3405.19	4783.46	5132.24	3218.16	3585.44	1992.99	1758.99	1920.9	1877.48	1855.92	945.51	905.61	1125.2	912.03	722.04	905	792.95	909.58	750.29	787.96	764.98	857
Lig1	NM_001083188;AK053906;NM_010715	NM_001083188;NM_010715	0 day neonate eyeball cDNA, RIKEN full-length enriched library, clone:E130320A19 product:ligase I, DNA, ATP-dependent, full insert sequence. (Fragment);ligase I, DNA, ATP-dependent	8440.24	9126.6	8720.84	8121.05	6219.91	6420.72	7410.45	5174.4	5623.99	7084.11	2931.98	2829.74	1939	2122.81	2229.48	2151	2375	2181	2349	1138.02	1048.2	1262	1057.8	940	1078	1109	1002	1155	1404.07	1148	1316.87
Samm50	NM_178614	NM_178614	sorting and assembly machinery component 50	8424.63	9086.08	8785.99	7551.91	5024.47	5150.83	5963.72	3407.47	3630.96	4165	3361.11	3510.92	2234.93	2654.97	3639.24	3418.84	3753.77	3576.45	3808.39	2584.41	2349.33	2607.1	2449	2444.64	2743	2872	2760.2	2708	2924	2447.12	2756
Fbl	NM_007991	NM_007991	fibrillarin	8393	9018.32	8722.93	9022.97	4302.67	4215.6	4864.36	3429.12	3397.2	4202.43	2473.38	2541.78	1646.31	2198.41	2345.85	2294.87	2258.64	2299.45	2440.71	1330.25	1092.67	1200.98	1098.14	1185.28	1338.87	1362.12	1440.13	1163.26	1473.27	1284.06	1244.31
Rpl38	NM_023372;NM_001048057	NM_023372;NM_001048057	ribosomal protein L38	8390.62	8748.79	8761.99	16195	5600	5734.82	6119	5524	6262.32	6549	5292.19	5337	3299.5	4445	5287	5100.46	5097.85	5212.99	5563.64	3483	2979	3359	2877.78	2588.92	3104.65	3058	3014	2984.52	3281	2723.99	3119.96
Lrrc59	NM_133807	NM_133807	leucine rich repeat containing 59	8383.63	9439.01	9145.52	14942.3	5098.37	5045.05	5806.77	9364.06	9673.05	11907.1	12225.3	12144	8630.73	9246.26	7323.24	7201.87	7714.4	7411.27	7862.24	5788.48	4827.89	5550.8	5189.05	4925.99	5297.96	5656.1	5376.8	4072.25	4534.81	4122.65	4255.24
Eif2s1	NM_026114	NM_026114	eukaryotic translation initiation factor 2	8379.54	8797.01	8827.21	9096.91	4366.21	4430.17	5225	3593.99	3768	4606.98	2966.97	3175	1896	2224.91	2506.23	2397	2492.41	2294	2479.62	1602	1492	1598.99	1412	1428	1710	1703	1696	1456.35	1570	1403	1507
Ubap2l	AF276966;AF276967;AK088702;AK048286;AK162166;AK079895;NM_153489;NM_028475;BC050910;AK031934;AK122210;AK030218	NM_028475;NM_153489	In vitro fertilized eggs cDNA, RIKEN full-length enriched library, clone:7420444A10 product:NICE-4 protein homolog (Fragment);Nice-4 protein homolog isoform 1;Nice-4 protein homolog isoform 2	8373.79	9053.79	9150.48	7389.52	7321.69	7453.44	8467.27	8545.4	9014.58	11305.2	10576.6	10563.8	7169.08	6559.52	6383.15	6021.09	6665.2	6530.3	6812.07	4723.96	4271.44	4947.55	4499.96	4152.84	4662.33	4739	4588.82	4108.08	4068.24	4058.24	4406.53
Got2	NM_010325	NM_010325	glutamate oxaloacetate transaminase 2	8362.81	9377.87	9293.7	15318.3	6455.8	6456.72	7595.81	8827.49	9560.54	10116.9	7605.29	7177.15	5002.19	5761.53	10441.2	9721.01	10266.4	10266.3	10730.6	13526.5	12243.5	13800.6	12841.1	15068.8	16205.6	17001.4	16499.9	16342.8	18151.5	15667.4	17801.7
NR_002886	NR_002886		Mus musculus 2 cells egg cDNA, RIKEN full-length enriched library, clone:B020010K11 product:unclassifiable, full insert sequence	8361.21	8817.22	8437.94	6819.9	5454.9	5602.33	6579.84	5113.14	5793.59	6501.28	2727.26	2681.79	1699.22	1898.09	3076.96	3026.86	3353.49	3021.14	3404.88	2793.66	2540.3	2721.78	2751.58	2873.95	3056.76	3216.67	3218.96	2947.63	2968.68	2518.38	3023.95
Sfrs2ip	NM_028148;BC023842	NM_028148	splicing factor, arginine/serine-rich 2	8360.64	8698.2	8795.09	4602.35	6266.53	6512.96	7551.35	6807.97	7044.83	9325.98	5900.97	6235.27	4034.5	3797.87	3468.97	3229.95	3508.49	3518.94	3509.26	2346.44	2005.96	2397.28	2033.02	2184	2423	2472.23	2563	2601.33	2325.45	2396.89	2601.01
Setx	AK168809;AK129177;NM_198033	NM_198033	Mus musculus adult retina cDNA, RIKEN full-length enriched library, clone:A930037J23 product:hypothetical protein, full insert sequence;MKIAA0625 protein (Fragment);senataxin	8343.96	8571.78	8745.94	8047.36	7040.26	7382.72	8620.99	3289.55	3104	3860.51	5862.41	6239.1	3907.98	3230.06	3658.1	3343.05	3703.05	3446.05	3805.28	2746.89	2559	2989.82	2410	2576.2	2781.85	2827.99	3015	2581	2589.35	2635	2768.97
B230112C05Rik	AK173051		MKIAA0888 protein (Fragment)	8342.99	8827.88	8944.88	5682.24	3806.54	4012.88	4735.39	1278.18	1212.11	1661.07	804	976	610	594.01	2713.11	2534.99	2739.98	2547	2690.02	2193	2078	2434	2073	1902	2161	2127.53	2154.61	2028	1932.7	1944.05	2075
Psme4	AK129049;AK140717;NM_134013	NM_134013	MKIAA0077 protein (Fragment);Mus musculus TEMO mRNA, complete cds;proteasome (prosome, macropain) activator	8330.35	8586.39	8772.99	11255.9	8967.62	9183.61	11280.1	9651.28	9516.95	10680.2	14712.3	15855.8	9833.97	9367.76	4217	3798.66	4128.32	3908	4274.95	2828	2517.11	2973.37	2492	2225.28	2550	2608	2810.42	1885	2198.88	2091.02	1980.01
Ube2i	X97575;AK166657;NM_011665;BC037635	NM_011665	Ube2i protein;ubiquitin-conjugating enzyme E2I	8271.18	8790.51	8692.98	7023.34	5770.27	5866.56	6684.06	8325.18	8762.44	9459	11445.8	11377.5	7573.97	9317.23	6853.46	6529.89	6914.37	6902.9	7068.59	3996	3464	4027	3715	3184.28	3695.8	3752	3659.18	4200.1	4340.38	3741.03	4371
Ranbp1	NM_011239	NM_011239	RAN binding protein 1	8262.94	8642.13	8321.92	7903.03	4854	4764.65	5697.99	4604.73	4940.82	6088.23	3300	3224	2416	3209.96	2839	2760.01	2902	2799	3023.98	1832	1576	1855.95	1689	1569.04	1667	1690.03	1558	1395	1620	1358.52	1412
Tegt	NM_026669	NM_026669	testis enhanced gene transcript	8231.97	8782.25	8586	6365.93	6571	6290.11	7132.79	9416.59	10136.7	11843.6	8581.26	8455.94	5691	7175.79	9090.96	8796.02	9447.84	9119.1	9855.91	7692.23	6687.94	7520.92	6811.4	6276.15	6818.92	7140.91	6653.36	5831	6021.14	5238.29	5738.8
Bub1b	NM_009773	NM_009773	budding uninhibited by benzimidazoles 1 homolog	8219.99	8865.63	8906.94	7524.06	6836.99	7055.1	8052.6	4619.94	4805.04	6534.23	1764	1546.87	1037.65	1072.02	595.6	650.15	637.98	613	614	21	18	16	6	17	24	7	6	5	12	5	9
Sfrs10	NM_009186;BC057996	NM_009186	splicing factor, arginine/serine-rich 10	8218.95	8560	8836.92	7904.99	6488.54	6671.39	7737.98	8288.96	8667.97	9992.17	7524.81	7745.8	4825.85	5972.87	5247.14	4948.18	5095.31	4967.97	5330.96	2222.91	2069	2300	2052.05	1541.98	1710.88	1846	1772.31	1474.3	1624.98	1290.98	1489.02
Cdc42	L78075;AK168503;NM_009861;AK150563	NM_009861	Mus musculus adult male heart cDNA, RIKEN full-length enriched library, clone:1010001A11 product:cell division cycle 42 homolog (S. cerevisiae), full insert sequence;cell division cycle 42 homolog	8215.9	8553.57	8578.98	9611.24	5653.66	5722.74	6784.01	9586.64	10370	12455	12234.8	13044.3	8172	9951.93	14578	13725.6	14778.7	14774.4	15009.1	9045.35	8500.45	9835.56	8283.53	7496.85	8608.75	8957.39	8637.19	7104.08	7963.72	6704.99	7221.29
Ilf3	BC060599;AK128936;NM_001042707;NM_001042709;NM_001042708;NM_010561	NM_001042707;NM_001042709;NM_001042708;NM_010561	Mus musculus cDNA pooled tissues:(tissue_type=brain,dev_stage=8-12 days neonate,strain=BALB/c),(tissue_type=testis,dev_stage=adult, strain=C57BL/6J), clone:V01X017M13;interleukin enhancer binding factor 3 isoform 1;interleukin enhancer binding factor 3 isoform 3;interleukin enhancer binding factor 3 isoform 4;interleukin enhancer binding factor 3 isoform 2	8195.27	8994.84	8649.98	7979.62	7029.9	7157.91	8039.54	7447.68	7748.78	8890.71	8168.07	8388.05	5579.41	6323.11	6207.56	5671.43	6411.79	6134.18	6605.77	3352.1	2906.21	3437.87	3125.71	2847.52	3217.3	3225.44	3247	3156.98	3003.73	2928.11	3372
Dnmt3b	AF151973;NM_010068;NM_001003963;NM_001003960;AF151974;AF151976;NM_001003961;AF151975;BC105922	NM_001003961;NM_010068;NM_001003963;NM_001003960	DNA methyltransferase 3B isoform 3;DNA methyltransferase 3B isoform 2;DNA methyltransferase 3B isoform 1;DNA methyltransferase 3B isoform 4	8176.53	9034.74	9109.16	11228.2	8286.63	8682.94	10332.3	669	646.62	781.99	321.99	309	210	249.01	1562.86	1927.02	1323	1313.38	1380.88	13	10	17	7	26	16	7	5	8	8	8	15
Larp4	AK165392;NM_001080948;AK139909;NM_001024526	NM_001080948;NM_001024526	La ribonucleoprotein domain family, member 4	8164.48	8728.49	9038.9	6571.79	5979.94	5975.1	7127.5	3531.07	3621.38	4732.47	3058.07	3394.16	2041.99	2018.98	2919.76	2759.86	2866.17	2832.37	2856.03	2809.62	2756.97	3140.57	2660.96	2878.21	3105.67	3068.99	3300.91	2657.96	2625.75	2728.81	2800.48
Vdac2	NM_011695	NM_011695	voltage-dependent anion channel 2	8151	8762.73	8732	8845.31	5279	5541.64	6215.19	4821	5211.91	6026.54	4769.53	4773.05	3115	3817.34	6169.64	5911	6096.3	6107.21	6297	6068.37	5770	6272.87	5553.21	6207.64	6856.01	7191.03	7150.91	6213.53	7294.01	6194.51	6693.83
Zubr1	AK086097;AB093242;AK044277;BC057625;AK080556		7 days neonate cerebellum cDNA, RIKEN full-length enriched library, clone:A730088A17 product:hypothetical protein, full insert sequence. (Fragment);Adult retina cDNA, RIKEN full-length enriched library, clone:A930005E13 product:hypothetical ARM repeat structure containing protein, full insert sequence. (Fragment);15 days embryo head cDNA, RIKEN full-length enriched library, clone:D930005K06 produ…	8138.8	8586.16	8434.22	7721.7	5240.33	5820.67	6934.15	5447.56	5222.97	6772.69	8048.42	8290.53	5640.98	4150.63	6563.47	6348.96	7114.12	7153.74	7290.54	7676.07	6962.69	8259.29	6970.33	6025.07	6118.45	6218.87	7274.2	6243.14	5861.28	6720.82	6644.02
Pes1	NM_022889	NM_022889	pescadillo homolog 1, containing BRCT domain	8099.19	8637.99	8685.96	13078.8	4959.05	5082.66	5363.53	4327.07	4608	5031.62	3865.98	3827.47	2504.42	3004.5	2927.98	2802.57	2978.44	2973.99	3104	2043	1830	2080.01	1820	1982.83	2156.99	2255	2273.94	2183.93	2317.57	2049.19	2418
Ganab	NM_008060;AK043606;BC117888	NM_008060	Mus musculus 10 days neonate skin cDNA, RIKEN full-length enriched library, clone:4732427L16 product:alpha glucosidase 2, alpha neutral subunit, full insert sequence;alpha glucosidase 2 alpha neutral subunit	8086.9	8665.24	8531.07	7212.44	11817.8	11910.5	13778.8	16481.5	17501.3	21513.8	15975.4	16092.3	10620.5	12229.4	6980.7	6505.9	7388.07	6825.84	7592.18	4773.32	4432.24	5073.53	4684.85	4330.85	4871.17	5060.64	4820.47	4206.08	4356.54	3843.58	4274.57
Flnb	AF353669;NM_134080;AK050046	NM_134080	filamin B, beta;Mus musculus adult male liver tumor cDNA, RIKEN full-length enriched library, clone:C730006K15 product:filamin, beta, full insert sequence;Mus musculus filamin B (Flnb) mRNA, partial cds, alternatively spliced	8077.95	8862.97	8387.05	7140.32	5574.36	5850.05	6693.57	4399.32	4697.31	7555.69	3985.98	4161.67	2826.25	2284.69	1304.99	1294.55	1616.88	1477.74	1643.92	564	401	520.01	482	321	372	343	432	623.42	577.63	565.11	711.79
Slc38a4	NM_027052;BC031717;AB055004;AY027919	NM_027052	solute carrier family 38, member 4	8029.07	8642.97	8449.16	6295	5275.17	5384.85	5878.84	2166	2701	5298.86	7480.79	8102.27	5290.42	5101.68	308	321	294.11	331	321	36	19	29	26	29	33	26	15	67	53	36	53
Psat1	NM_177420;AK153093;BC005657	NM_177420	phosphoserine aminotransferase 1	8022.94	8328.72	8456.98	10816	7655.09	7542.11	9875.18	7171.01	7974.05	8582.82	9077	9458.54	6145.99	6897.87	4412.98	4302.73	4570.99	4442.45	4557	2031.65	1870	2004.97	1847	2071.98	2164.02	2300	2438	1282.09	1505	1561.87	1247.49
Cnn3	NM_028044	NM_028044	calponin 3, acidic	8001.99	8365.98	8369.97	8121.74	4638.01	4455.99	5348.94	11941.6	12724	14775.7	16531.6	17013.1	11424.7	13997.1	6711.03	6588	7574.43	7143.95	7435.99	1935.86	1551	1696.47	1595.08	1336.91	1452	1572.01	1400	1488.93	1424.01	1136	1355
Tpx2	AK090101;NM_028109;AK167030;AK153957	NM_028109	TPX2, microtubule-associated protein homolog;Mus musculus 10 days embryo whole body cDNA, RIKEN full-length enriched library, clone:2610005B21 product:RIKEN cDNA 2610005B21 gene, full insert sequence	7984.2	8371.76	8451.89	6113.05	6147.76	6279.55	7198.75	5990.06	6272.43	8222.53	2501.05	2545.97	1661.43	1801.55	931.86	933.12	1077.33	960.99	976.69	112	100	91	67	50.35	68	70	61	68	52	61	53
Cul4b	NM_028288;AK170632;BC004026	NM_028288	Mus musculus 11 days embryo whole body cDNA, RIKEN full-length enriched library, clone:2700050M05 product:cullin 4B, full insert sequence;cullin 4B	7972.97	8370.99	8531.77	4205.17	4608	4684	5486.95	3531	3698.14	5433.08	3326	3449.12	2266	2152	2346.95	2028.99	2267.99	2003	2180	1760	1780.87	2086.02	1711	1793	2109.26	2153.02	2220	1956.47	2049	1921	2007.99
Ubap2	NM_026872	NM_026872	ubiquitin-associated protein 2	7966.26	8667.15	8416.62	9607.5	5897.01	5803.46	6861.65	4477.06	4439.05	5668.05	5372.94	5443.1	3774.2	3437.5	4362.74	4179.33	4361.85	4319.12	4524.09	2831.05	2297.19	2579.99	2468.11	1984.75	2144	2249.14	2144	1663.01	1607	1651	1752.01
Mrfap1	NM_026242	NM_026242	Morf4 family associated protein 1	7960.06	8591	8483.73	8471.73	6739.07	6355.48	7555.41	8441.95	8926.13	10888	7721.81	8108.28	5522.99	8098.97	6714.81	6251.87	6885.95	6739.99	6825.1	6799	6050.75	6930	6144.69	6850	7450.01	7962.49	7379.97	7738.89	9101	7498.87	8403.74
Usp28	AK036673;BC066033;NM_175482	NM_175482	ubiquitin specific protease 28	7952.22	8215.5	8048.95	10325.7	9441.06	9732.02	11108.5	1683.36	1762	2057	1355.99	1488.05	944.99	1000.85	1191.37	1086	1124.99	1159.98	1246.3	604.03	554.91	783	624	525	546	548	629	444	465.55	433.85	538.99
Rpl7l1	NM_025433;AK090038	NM_025433	ribosomal protein L7-like 1	7944.13	8549.07	8540.17	6681.75	4460.4	4286.83	5208.52	3594.57	3788.54	4407.49	3086.66	3083.62	1978.21	2470.82	2211.24	2039.21	2290.29	2111.47	2362.85	1382.32	1209.16	1369.25	1176.39	1303.72	1455.09	1507.68	1498.84	1516.9	1526.23	1310.51	1551.06
Wdr5	NM_080848	NM_080848	WD repeat domain 5	7943.37	8397.66	8296.99	6101.51	7236.62	7597.63	8764.84	2911.57	3045.5	3474.04	2680.77	2712.19	1785	2120.41	2370.99	2234.08	2483.19	2377.02	2554.16	1637	1360	1658	1392.3	1214	1364.73	1433.64	1359	1072.75	1020	1036.46	1072
Lamp1	AK004637;NM_010684	NM_010684	lysosomal membrane glycoprotein 1	7912.77	8579.99	8531.87	12094	8901.69	8763.64	10561.2	16799.2	17993.6	22967.7	14420.2	14690.8	9688.21	11513.3	9166.06	8560.63	9601.13	9100.24	9866.01	10076.4	8404.73	10002.2	8757.39	9229.67	10531.9	10918	10195.2	10723.8	12044	10028.8	10790.4
Uqcrc1	NM_025407	NM_025407	ubiquinol-cytochrome c reductase core protein 1	7887.46	8728.98	8520.93	11243	5952	5885.97	6587.01	6260.03	6839.1	7083.96	6993.24	6754.67	4584	5865	6922	6474.64	7117.78	7068.99	7318.05	8595.36	7568.41	8342.01	8140.84	9018.82	9844.97	10377.7	10128.6	9589.23	10876	8997.96	10370.6
Cacybp	NM_009786	NM_009786	calcyclin binding protein	7869.49	7906.11	8356.71	8746.36	5237.98	5311.23	6169.27	4545.99	4673.15	5771.99	4184	4402.16	2743	3333.6	4872.23	4624.23	4719.61	4715.07	4730.34	3903	3813	4322.01	3755.93	3986.26	4615.97	4698.13	4812	4252.12	4976.93	4221.15	4369.97
Slc29a1	AF305501;AK050089;NM_022880;AK004756	NM_022880	equilibrative nucleoside transporter 1	7854.88	8785.21	8740.65	5190.91	5085.27	5292.25	5888.06	731.77	747.26	1010.1	433.09	403.39	257.95	292.17	407.1	392.3	434.74	376.99	441.19	155	119	123.69	120.46	114	116	125.2	102.68	174	189	133	199.27
Atxn2l	BC034083;AK155062;AK158626;NM_183020;AK168745	NM_183020	17 days embryo stomach cDNA, RIKEN full-length enriched library, clone:I920049I02 product:ataxin 2 related protein, full insert sequence;Ataxin-2-like protein;ataxin 2-like	7834.03	8592.75	7951.93	8703.83	6365.52	6371.29	7074.9	5970.75	6239.98	7030.67	7619.45	7534.1	5187.32	5452.87	8207.07	7867.49	8748.76	8201.83	9116.48	5083.87	4374.32	5325.95	5020.99	4693.29	4998.75	5017.88	5153.4	4718.66	4776	4852.69	5231.34
Ppm1g	NM_008014	NM_008014	protein phosphatase 1G (formerly 2C)	7821.89	8401.63	8569.97	9326.4	4274.31	4220.14	4934.9	5802.95	5819.56	6875.77	6812.85	6785.23	4463.81	5579	6353.99	5760.59	6220.98	6262.47	6608.69	3523.16	2975.02	3439.98	2955.31	2708	2915	3065.01	2953.97	2354.02	2493.9	2211	2465.08
Cdc37	NM_016742;AK213273	NM_016742	cell division cycle 37 homolog	7799.19	8250.14	8065.92	8823	4217.85	4299	4850.05	5802.17	5812.08	7344.02	6134.23	5990.01	4110	5189.96	4851	4643.23	4937.94	4753	5080.54	3376	2894.01	3322.01	3144.98	3342.48	3653.68	3666	3703	3765	4260.09	3536.98	3905.47
Ipo7	AK169981;NM_181517;AK148820	NM_181517	importin 7;Mus musculus adult male spinal cord cDNA, RIKEN full-length enriched library, clone:A330055O14 product:RANBP7/IMPORTIN 7 homolog [Mus musculus], full insert sequence	7796.25	7936.01	8396.26	9360.43	5771.28	5739.99	6619.06	5806.96	5950.14	7655.47	5201.06	5578.34	3449.96	3110.8	5125	4612	5089	4796.32	5074.03	3637.8	3297.71	3955	3383.67	3553.18	3990.91	4083.13	4177.98	3598	3671.68	3463	3874.97
Cdc5l	NM_152810	NM_152810	cell division cycle 5-like	7794.37	7859.52	8286.76	7521.35	4727.59	4916.59	5550.01	3320.39	3425.44	4607.25	3836.83	4134.19	2599.54	2806.21	2813.46	2636.88	2851.46	2766.07	2872.6	1698	1500.75	1829.67	1559.93	1733.17	1932.1	1930.6	1929.17	2070.39	2268.52	1894.52	2116.26
Srm	NM_009272	NM_009272	spermidine synthase	7781.99	8732.74	8422	5803.1	3247.89	3036	3589.65	1633	1752	2318.26	1845	1706	1237	1478	2557.88	2440.93	2499.96	2580.98	2669	1864.93	1538.01	1744.35	1702	1728.03	1905.05	1959.98	1847.49	1349	1488	1305	1385
Nup205	BC058729		Nup205 protein (Fragment)	7776.5	8124.6	8248.44	7306.8	6540.09	6669.97	7755.01	5293	5393.35	6974.92	3931.12	4052	2707.67	2128.95	2200.18	2118.14	2315.75	2121.89	2373.63	982.5	790.21	977.65	828.35	927.19	971.51	1006.11	1033.04	911.15	942.39	961.34	1084.37
Smc3	NM_007790	NM_007790	chondroitin sulfate proteoglycan 6	7761.57	7788.97	7932.94	7691.74	7882.97	8329.07	9619.78	8494.12	8462.77	11625.9	10104	10791.9	6766	6932.92	3334.49	3128	3265.82	3249.9	3329	1473	1385	1514.99	1260.25	1066.96	1173.96	1222	1222.99	1240	1218	1091	1236.01
C130032J12Rik	NM_178684;AK143495	NM_178684	hypothetical protein LOC218975	7756.7	8468.58	8462.11	7945.88	7661.75	7641.8	9104.34	6620.19	6829.5	8612.93	7092.9	7215.75	4574	4906.83	3596.39	3421.82	3712.59	3449.95	3690.02	2042.61	1625.2	1993.19	1671.53	1412.95	1637.8	1558.73	1590.35	1567.96	1577.09	1480.46	1631.28
Anln	NM_028390	NM_028390	anillin	7745.56	7930.06	7995.36	7640.26	6027.79	6333.7	7079.18	3377.11	3517.63	5160.15	1548	1584.29	967	924	528	578	588.98	524	565	60	54	55	50	38	52	17	21	11	9	9	14
Vil2	NM_009510	NM_009510	villin 2	7736.98	8359	8183.84	8462.57	5490.98	5653.92	6512.82	6353	6078.02	6937	2251.82	2132.98	1416	1605.01	2365	2633	2860.56	2589.09	2879	510.02	362	364.51	339	315	275	325	259	261	238	211	261
Anp32e	AK088401;NM_023210	NM_023210	acidic (leucine-rich) nuclear phosphoprotein 32	7727.49	7616.22	8032.83	6916.89	5386.01	5747.92	6379.18	8454.71	8187.92	9690.89	7289.92	7398.09	4541.99	5103.29	4769.96	4449.55	4697.19	4588.99	4784.06	1508.96	1349.67	1526.93	1337.4	1052.01	1199	1157	1281.01	870	935.17	871	793
Dkc1	NM_001030307	NM_001030307	dyskerin	7712.24	8324.28	8351.48	6539.9	6658.84	6750.14	7529.24	3226.28	3435.51	4152.71	2552.55	2727.22	1663.1	2070.14	1221.2	1166.55	1219.01	1189.92	1211.62	390.49	286.87	386.35	337.03	310.14	374.81	365.55	380.15	465.22	499.3	444.06	508.33
Ubc	AK010964;BC025894;BC006680;BC008661;D50527		Ubc protein (13 days embryo liver cDNA, RIKEN full-length enriched library, clone:2510015A11 product:POLYUBIQUITIN (UBIQUITIN B) homolog;Mus musculus 13 days embryo liver cDNA, RIKEN full-length enriched library, clone:2510015A11 product:POLYUBIQUITIN (UBIQUITIN B) homolog [Mus musculus], full insert sequence;Ubc protein;Mus musculus adult male lung cDNA, RIKEN full-length enriched library, clone…	7706.65	8357.34	7402.93	2359.88	11602.4	10787.4	13503.9	11255.5	12449.5	13248.7	13496.9	14048.7	9658.95	10715.6	10927.1	8717.12	10469.3	10559.6	9241.33	7142.12	5846.47	7154.15	8145.99	7016.06	6848.59	7868.98	7455.83	5887.5	6759.03	5044.02	6487.14
Phf17	AK049332;NM_172303;AK129445;AK147466	NM_172303	PHD zinc finger protein Jade1	7694.52	8165.75	8293.17	8088.67	5328.93	5500.94	6229.28	3560.95	3750.56	5634.75	2886.96	3040.97	1920.84	1967.58	1336	1262.58	1468	1374.65	1401.42	740	659.6	758.35	672.97	668	785.94	813	746	890	813.51	763	924
Psip1	AF339083;AK139598;NM_133948	NM_133948	lens epithelium-derived growth factor	7693.49	7629.56	8186.99	7650.31	6390.75	6482.67	7945.96	10656.7	10882	12931	9947.49	10706	6632.69	7152.04	10131.5	9095.47	9854.76	9738.27	9952.46	5699.72	5628.06	6577.35	5541.5	4666.02	5508.1	5624.61	5602.17	5586.23	5968.39	5246.18	5984.62
Arl6ip1	NM_019419	NM_019419	ADP-ribosylation factor-like 6 interacting	7691.35	7926.75	8106.07	7492.9	7191.99	7191.94	8667.15	7906.87	8313.48	9666.24	4266.28	4559.79	2691.29	3280.99	6156.55	5839.87	6541.8	6174.02	6586.22	7149.94	6799.55	7499.38	6725.02	7228.92	8268.61	8348.06	8279.49	7597.17	8280.8	7131.9	7729.94
Ranbp2	NM_011240;AK040322	NM_011240	RAN binding protein 2;Mus musculus 0 day neonate thymus cDNA, RIKEN full-length enriched library, clone:A430087B05 product:RAN-BINDING PROTEIN 2 homolog [Mus musculus], full insert sequence	7690.35	7956.98	8115.2	6157.1	6645.81	6937.09	8226.51	7011.84	6536.36	8798.88	8291.68	8816.41	5526.81	4647.07	4313.49	3859.93	4265.05	4116.56	4390.1	3493.2	3214.71	3563.24	2957.23	3147.99	3555.9	3596.97	4027.15	3532.87	3296	3563.1	3651.14
Smc4	AK152804;BC061481;AK010848;NM_133786	NM_133786	Smc4 protein;Bone marrow macrophage cDNA, RIKEN full-length enriched library, clone:I830086J02 product:SMC4 structural maintenance of chromosomes 4- like 1 (yeast), full insert sequence. (Fragment);structural maintenance of chromosomes 4;Mus musculus mRNA for SMC4 protein	7661.17	7769.71	7862.37	6271.66	7396.82	7675.86	9368.49	8458.8	8804.32	11394.5	4153.13	4374.8	2739.13	2685.63	1172.15	1145	1270	1191.93	1239.08	163	143	159.08	133	138	143	141.04	146	151	140.01	118	139
Tfrc	BC067403;NM_011638;AK048228	NM_011638	transferrin receptor	7656.72	7961.12	7372.29	7705.98	4099.21	4166.92	4782.22	3951.29	3910.13	4928.96	4571.22	4897.07	2995.91	3293.46	16619	15310.9	16666.5	16251.4	16971.9	11739.6	11097.8	13527.5	11021	14242.1	16963	17364.8	17357.3	10243.5	13246.9	12183.5	12885.9
Glo1	NM_025374	NM_025374	glyoxalase 1	7650.88	8040.33	7960.97	7690.71	6010.29	5920.26	6896.53	5425.69	5792.86	6482.69	3859.99	4005	2553.65	3077	4534	4491.21	5053.92	4655.55	4858	3442.73	3163	3704.39	3347.62	3500.07	4027.03	4019.14	3912.53	4354.52	4803.55	3928	4612.99
Anapc5	NM_001042491;AK075969;AK153422;AK151905;NM_021505;AK159713;AK003821;AK147951	NM_001042491;NM_021505	Mus musculus brain cDNA, clone MNCb-2778, similar to Homo sapiens anaphase-promoting complex subunit 5 (APC5) mRNA;anaphase-promoting complex subunit 5 isoform b;anaphase-promoting complex subunit 5 isoform a	7645.33	8153.56	8006.19	9765.03	6064.44	5949.38	7033.9	11606.5	12246	13221.7	14565.3	14448.3	9995.92	11821.9	12679.4	12029	12983.5	12575.3	13086.4	5902.17	5133.89	5883.92	5305.65	4093.36	4625.4	4652.29	4607.69	4378.49	4574.89	3928.83	4654.07
Ctnnd1	AB093237;NM_007615;NM_001085449;NM_001085448;NM_001085453;AK148871;NM_001085450	NM_007615;NM_001085449;NM_001085448;NM_001085453;NM_001085450	catenin, delta 1 isoform 4;catenin, delta 1 isoform 2;catenin, delta 1 isoform 1;catenin, delta 1 isoform 3	7640.24	8013.26	8025.3	7727.33	6231.49	6566.42	7571.88	7301.63	7863.88	9712.41	9613.89	9918.1	6381.24	6256.63	6355.45	5929.57	6612.8	6273.26	6876.07	2288.42	1866	2423.81	2083	1204	1391.41	1457	1391.88	1255.43	1155	1057	1285.81
Ppp1cb	NM_172707;AK089067	NM_172707	protein phosphatase 1, catalytic subunit, beta	7638.58	7608.38	7894.68	7437.41	7149.47	7322.7	8639.87	7073.53	7270.99	8694.07	9445.74	10330.4	6368.32	7338.58	9206.81	8692.08	9155.02	8734.57	9100.84	7358.93	7164.27	8279.73	6975.36	7817.03	8896.52	9313.77	9515.38	8259.88	9485.35	8881.06	8933.92
Myo10	NM_019472;AK122371;AK028552	NM_019472	myosin X	7619.88	8577.89	8164.06	5320.34	7247.38	7546.06	8632.43	2679.29	2684.66	3862.75	2931.35	2929.89	1969.44	1855.4	955.48	990.26	1107.64	1004.52	1158.03	242.89	164.93	168.14	150	151.66	139	184.84	123	248	203.47	159.85	257.68
Sp1	EF200008;AK143395;EF200008;NM_013672;AK143395	NM_013672	Mus musculus SP1 mRNA for cysteine kont protein, complete cds;trans-acting transcription factor 1;Mus musculus SP1 mRNA for cysteine kont protein, complete cds;trans-acting transcription factor 1	7603.75	8295.67	7742.69	5828.36	6585.59	6705.27	8092.82	4127.72	4174.03	5544.53	4282.62	4560.31	2986.73	2565.07	2117.3	2000.4	2216.65	2120.98	2333	1020.99	853.72	1038.99	857.99	786.66	898.65	939.75	893.99	1068.95	911.03	941.84	1106
Senp3	AK088608;NM_030702	NM_030702	SUMO/sentrin specific peptidase 3	7599.94	8097.28	8112.83	8358.96	4616.99	4576.52	5215.31	4881.21	5072	5428.61	4930.33	4947.62	3355.39	3947.22	3504	3416.91	3521	3477	3682.53	2569.16	2291.31	2569.98	2304.1	2566.02	2872.94	2874.98	2856	2762	2999.41	2657.31	2983
Emb	NM_010330	NM_010330	embigin	7587.21	7800.58	7961.77	3273.96	6280.99	6201.98	7289.51	1626	1630	2168	632.19	608	350	478	738	660	666	623.97	656.04	532	490	524	493	904.93	1054	973.98	1033.97	1352	1579.39	1354.83	1449.97
Abcf1	NM_013854	NM_013854	ATP-binding cassette, sub-family F (GCN20)	7586.84	8167.89	7905.65	7823.16	5324	5370.01	5986.94	5213	5356	6646.39	5990.99	5863.95	4076.38	4662.52	4509.89	4544.99	4929.96	4784.03	5023	3889.64	3342.97	3925.01	3686.01	3682.18	4004	4095.1	3925.96	3269.92	3845.48	3265.94	3475.83
Ppid	NM_026352	NM_026352	peptidylprolyl isomerase D	7575.43	7351.3	7582.31	6958.81	4761.91	4788	5419.4	2954.33	3078.98	3838.75	2001.99	2166	1319	1647.51	2782.78	2697	2750.84	2720	2812.17	1958.23	1832	2020	1682.99	1742.89	2066.2	2119.49	2140	2127.05	2370	2083	2336.73
Kif20a	NM_009004	NM_009004	kinesin family member 20A	7572.47	8196.3	8192.83	5813.14	5274.32	5336.99	6156.66	4163.83	4713.15	6092.63	1846.75	1767.25	1179.32	1243.59	707.88	732.27	705.39	748.41	793.14	55.34	31.36	44.35	45.57	31.9	45.97	29.88	23.96	32.83	36.24	16.49	28.55
Syncrip	NM_019666;AK083398;BC108363;NM_019796	NM_019666;NM_019796	NS1-associated protein 1 isoform 1;NS1-associated protein 1 isoform 2	7564.32	7828.72	7906.96	8234.99	5203.98	5610.17	6661.07	8775.25	8410.93	10329.5	10288.6	10783.7	6851.99	7517.97	6488.46	6235.18	6482.42	6166.01	6498.61	3695.28	3503.85	3981.87	3252.48	2732.96	2997.97	3048.15	3120.41	2377.52	2191	2204.65	2314.11
Sept2				7563.72	7849.03	7918.78	7212.89	6451.96	6638.28	7561.99	9325.22	10080.3	13749.5	13111.1	14219.7	8618.41	9743.03	3087.99	2932.39	3372.99	3012.09	3239.99	1418	1067	1235.61	1110.91	871	1113	1099	1085	1119	1128	1007.99	1093
Papola	U52197;AK028940;AK090096;U58134;NM_011112	NM_011112	poly (A) polymerase alpha	7560.58	7852.7	7983.81	7076.76	5770.91	5715.75	6884.24	8551.82	8686.17	10829.7	9905.02	10279.6	6644.77	6505.8	5043.09	4585.48	5031.6	4875.99	5146.99	2773.92	2456.64	2799.08	2364.26	2494.29	2960.37	2874.88	3087.92	3095.81	3222.63	3234.6	3290.78
Tnpo1	AK035734;AK037001;BC055372;NM_178716;NM_001048267	NM_178716;NM_001048267	transportin 1 isoform 2;Mus musculus adult male testis cDNA, RIKEN full-length enriched library, clone:4932410I22 product:IMPORTIN BETA-2 SUBUNIT (KARYOPHERIN BETA-2 SUBUNIT) (TRANSPORTIN) (M9 REGION INTERACTION PROTEIN) (MIP) homolog [Homo sapiens], full insert sequence;transportin 1 isoform 1	7552.31	8254.73	8239.73	7887.05	7220.99	7383.19	8640.69	9996.78	10197.6	12604.7	12908.2	13640.2	8701.2	6749.26	4134.49	3838.13	4289.9	3915	4306.09	2388	2142.52	2492.23	2168.27	2099.33	2359.48	2443	2508	2291.86	1801.27	2124.1	2380.93
Atf4	NM_009716	NM_009716	activating transcription factor 4	7545	7956.99	7592	3677.3	5067	4986.02	6382.39	5276.94	5286.91	5649.89	8161.29	7999.77	5210.94	7105	11571.9	10668	11679	11272.1	11894	6310	5701.84	6604	5912	7225.55	7799.9	8003.63	8208.06	6166.86	8347.4	7756.39	6523.08
Sfrs7	AK034952;BC014857;AK082848;AK045884;NM_146083	NM_146083	Splicing factor, arginine/serine-rich 7;Mus musculus 12 days embryo male wolffian duct includes surrounding region cDNA, RIKEN full-length enriched library, clone:6720463L11 product:SPLICING FACTOR, ARGININE/SERINE-RICH 7 (SPLICING FACTOR 9G8) homolog [Homo sapiens], full insert sequence;splicing factor, arginine/serine-rich 7	7543.6	7716.76	8268.35	7388.37	6935.93	7129.92	7797.93	7230.03	7621.97	8747.95	5935.86	6261.99	4065.54	5170	4883.76	4487.97	4697.4	4697.07	4732.69	1829.03	1717	2046.01	1742.08	1369.98	1521	1547.99	1570	1576.03	1620	1504.96	1748
Aldh2	AK043506;NM_009656	NM_009656	aldehyde dehydrogenase 2, mitochondrial	7542.86	8364.52	8127.01	5423.93	4831	4772.45	5180.63	2136.01	2247	2496	1239	1250	952	1145.07	1308.09	1343	1367	1358	1424	824	644	698	675	513	555	558	489	523	550	389	513
Skil	AK162952;NM_001039090;NM_011386	NM_001039090;NM_011386	SKI-like isoform b;SKI-like isoform a	7539.4	8095.83	7822.34	5460	3816.08	3979.03	4745.13	2332.93	2388	2645.47	3221.23	3509	2245.83	2215.95	2473	2321.9	2586.99	2398	2553	2439.91	2123.91	2409	2071.18	1769	2094	1964.01	2071.32	1709	1557	1609	1826.31
Aof2	NM_133872	NM_133872	amine oxidase (flavin containing) domain 2	7520.06	7667.69	7671.28	8059.35	5882.12	5941.59	6605.95	5437.19	5635.96	6461	7755.67	7854.61	5080.91	6137.55	5001.73	4687.19	5293.37	5037.07	5200.26	2995.98	2492.41	2816.23	2616.92	2593.36	2921.84	2906.45	2964.71	2572.48	2926.76	2545.66	2890.31
Gtse1	NM_013882;AK081582	NM_013882	G two S phase expressed protein 1	7515.41	8154.28	8231.86	5249.3	5296.79	5231.12	6130.64	1980.97	2202.99	2622	1137.77	1059	670	774.01	587.79	683	706	662	745	138	74	96	99	93	95	89	61	114	110	107	83
Wnk1	AK172935;NM_198703;BC054836	NM_198703	MKIAA0344 protein (Fragment);WNK lysine deficient protein kinase 1;Wnk1 protein (Fragment)	7506.78	7766.46	7831.99	8163.81	8426.57	8524.44	10357.1	8185.82	8086.3	11029.3	9702.92	9997.05	6250.12	4401.86	4665.42	4344.23	4838.61	4497.72	4828.91	2833.38	2645.3	3211.24	2841.37	2705.64	2820.13	2882.27	3125.15	3645.38	3135.83	3538.88	3802.73
Gsta4	NM_010357	NM_010357	glutathione S-transferase, alpha 4	7502.49	7852	7847.74	6523	5899	5921.03	7076.13	1028.1	1194.24	1382	626	572	348.72	580	717	770	799	782	832	400	301	351	302	375	424	401	312	558	527	375	536
Sfrs6	NM_026499	NM_026499	arginine/serine-rich splicing factor 6	7500.72	7924.92	7913.83	6678.43	6669.14	6638.55	7573.41	10963.4	11181	12358.7	8361.16	8647.15	5594.82	7086.16	5117.2	4899.88	5251.48	5207.72	5435.52	2294.49	2079.58	2573	2215.17	1712.18	2003.04	1896.02	1994.04	2135.97	2259.63	2119.32	2402.41
Mllt4	AK016557;NM_010806;BC026648	NM_010806	Mus musculus myeloid/lymphoid or mixed lineage-leukemia translocation to 4 homolog (Drosophila), mRNA (cDNA clone IMAGE:4987654), with apparent retained intron;myeloid/lymphoid or mixed lineage-leukemia	7488.15	8157.37	8098.68	5397.74	5966.34	6312.99	7129.31	3621.65	3598.74	4692.83	5117.95	5429.56	3598.32	3182.19	3961.25	3553.51	3810.71	3591.98	3894.05	2800.87	2493.66	2948.36	2558.22	2533.47	2752.47	2891.77	2981.23	2765.34	2446.78	2610.5	3071.76
Lars2	NM_153168	NM_153168	leucyl-tRNA synthetase, mitochondrial	7481.77	7909.05	7148.96	9384.79	5986.85	4576.29	6853.08	7438.74	7510.73	8272.15	8504.72	7947.6	4971.32	7777.85	12140.5	10607	9529.8	10647.3	10582.5	35973.8	25758.7	28456	8229.88	31857	16797.2	17538.5	32451.6	12839.4	13384.8	8519.08	6454.91
Marcksl1	NM_010807	NM_010807	MARCKS-like 1	7474.32	8297.92	7917.95	7397.31	3974.98	3617.52	4488.91	21153.5	20490.3	20458.6	37568.4	37200.3	25157.1	34620.8	25444	24400.7	26919.3	25544.9	28458.3	10920.8	9396.88	10501	9476.67	6316.86	6979.42	7036.39	6477.94	3823.68	3983.21	3384.85	3998.97
Tmsb10	NM_025284;NM_001039392	NM_025284;NM_001039392	thymosin, beta 10	7473.66	7968.56	7847	10335.3	3855	4169	4132.99	6932	7324.93	7794.97	16897.5	17780.2	11246.9	16687	33281.1	31069.8	32816.9	32511.8	35672.5	16133.8	14383	16521	14091	9779.9	11438	11213.2	11175.5	5953.2	6827.18	5891.14	6536
Atad2	AK134319;NM_027435;AK032877	NM_027435	Mus musculus 10 days embryo whole body cDNA, RIKEN full-length enriched library, clone:2610509G12 product:hypothetical protein, full insert sequence;ATPase family, AAA domain containing 2;13 days embryo male testis cDNA, RIKEN full-length enriched library, clone:6030413I17 product:ATPase family, AAA domain containing 2, full insert sequence	7466.32	7815.91	7937.57	4359.85	5501.45	5742.25	6567.74	3510.87	3710.96	5026.14	1962.12	2020.06	1324.76	1201.86	530.46	624.56	566.48	562.04	587.45	108.11	98.5	101.87	72.47	126.21	152.05	144.52	141.08	166.91	232.74	176.61	158.94
Ssr3	AK029353;NM_026155	NM_026155	signal sequence receptor, gamma	7465	7690.99	7959.97	7321.47	5375	5356.01	6375.28	10824.7	11487.7	14393.4	11999.9	12927.9	7880.83	9014.11	6791.99	6402.65	7080.16	6731.02	7093.14	4502.73	4139.99	4690.87	4089.37	4038	4615.04	4722	4808	4123	4012.59	3925.89	4165.3
Spna2	BC027791;NM_001076554;AK147317	NM_001076554	spectrin alpha 2	7464.99	8064.21	7944.34	12040.3	7923.37	8341	9791.53	13072.5	12655.2	14519.1	24339.2	24953.6	16780.6	15702.7	41643.9	38472.3	42602.1	40917.3	43620.5	37231.5	34154.8	40139.6	35059.2	29809.8	31683.7	32104.3	33213.4	26753.8	26341.9	25191.9	28562.6
Eif5b	NM_198303	NM_198303	eukaryotic translation initiation factor 5B	7461.12	7492.92	7466.86	6892.33	5273.91	5373.58	6423.96	6602.92	6542.58	8301.86	7384.6	7989.64	5100.6	6184.45	4300.8	3972.79	4368.55	4134.21	4284.65	2595.41	2392.04	2691.73	2296.38	2162.54	2325.02	2391.28	2425.89	2499.67	2757.15	2367.54	2612.3
Ccng1	NM_009831	NM_009831	cyclin G1	7455.01	7845.96	8002.08	9762.57	8055	7704.71	9261.99	6107.93	6086.22	6814	8098.08	8709.03	5503.85	6011.43	5789.61	5792.4	6437.47	5914.8	6406.29	4936.22	4041.03	4783	4113.99	4265.05	4802.08	5165.82	5196.84	4521.5	4472	3886.78	4329.96
Rpl36al	NM_025589	NM_025589	ribosomal protein L36a-like	7444.99	7399.68	7243.02	8348.95	3164	3249.23	3655.06	2771	2915.99	3508.01	2721	2955	1899	2661	2772.89	2708.99	2789	2670	2682	1863.02	1621.63	1741.8	1542	1723	1854	1913.63	2049.29	1903	2157	1797.05	1790
Puf60	NM_133691;NM_028364	NM_133691;NM_028364	poly-U binding splicing factor 60 isoform a;poly-U binding splicing factor 60 isoform b	7417	8115.99	7773.98	6015.57	4419.68	4396.39	4870.5	6198	6710	7439.87	8214.77	8116.86	5534.99	6735.98	7037.42	6721.24	7344.09	7125.76	7570.28	4532.02	4062	4613.99	4268.69	4051.13	4430	4522.66	4327.34	4215.96	4645.45	3953	4540
Poldip3	AK052722;AK150130;NM_178627	NM_178627	DNA polymerase delta interacting protein 3	7393.58	7995.36	7749.09	5647.97	4928.44	5106.39	5854.97	5819.93	6098.88	7212.91	7408.91	7445.09	4886.92	5507.27	5559.39	5049.08	5600.04	5427.87	5774.5	3589.55	3119.75	3587.55	3208.7	2844.14	3158.94	3217.02	3202.36	3102.92	3028.57	2771.15	3205.38
Cox4i1	AK019276;NM_009941	NM_009941	cytochrome c oxidase subunit IV isoform 1	7383	7953.09	7805	13829.9	5418.95	5470	5741	8893.94	9402.01	9097.99	9514	9307	6199.86	8732.99	8297.62	8140.99	8833.66	8736.55	9166.02	10245.3	8997	10220.3	9539.33	11180.9	12300.9	12755.6	12458.5	14261.9	17007	13697	15015.1
Dynll1	NM_019682	NM_019682	dynein light chain LC8-type 1	7375.93	7734.4	7986.03	6910.98	4519.63	4482.94	4912.05	5509	5810.99	7105.13	6741.72	6983.59	4565.37	6019.88	5664.98	5357.5	5327.99	5582.23	5642.62	3164.12	2777.77	3127.99	2850	2302.5	2526.77	2607.24	2646.03	2242.98	2328.4	2003	2245.9
Bxdc2	NM_026396	NM_026396	BRIX	7375.71	7643.75	7910.27	4500.74	3538.48	3635	4196.94	1959.15	2139.8	2661.4	2304.18	2245.8	1434.59	1699.99	2003.72	1846.17	1890	1911.89	1881.53	1029.99	904	1055	845	822	970.99	1001	977	946.77	946.47	850	903
Snd1	NM_019776	NM_019776	staphylococcal nuclease domain containing 1	7360.85	7999.23	7626	7558.18	5424	5376.93	6131.13	6286	6668.9	8214.94	5779	5886	4201.99	4686.19	4113	4035	4458.99	4220.99	4553.93	2910.16	2699.97	2916.02	2841	2683.98	2942.07	3081	2969.98	2859	2815	2562	2993
Hnrpul2	NM_001081196	NM_001081196	heterogeneous nuclear ribonucleoprotein U-like	7348.58	7744.03	7625.89	6662.13	9890.95	10034.9	12142.4	10049.5	9558.72	13328	13874.1	14598.8	9285.83	9883.04	9128.79	8258.48	9153.17	8909.43	9348.57	6505.4	6078.26	6907.86	6041.01	5599.02	6037.81	6278.76	6308.11	6344.28	6099.02	5895.5	6395.91
Zfp706	NM_026521	NM_026521	zinc finger protein 706	7328.61	7647.22	7640.66	5790.93	4196.32	4117.26	4958.25	6026.88	6537.09	7896.91	6227.58	6606.28	4174.09	5092.74	11692.5	10738.8	11975.1	11409.2	11998.9	8463.79	7759.55	8955.57	7648.5	7110.89	8200.1	8353.29	8224.35	6483.8	6941.72	5981.74	6855.24
Prpf19	AB222602;NM_134129	NM_134129	nuclear matrix protein SNEV	7308	7908.1	7942.85	7830	7646	7493.98	8583.83	11023	11849.1	13217.5	12883.2	12769.7	8525.98	10032.5	8259.6	8186.38	8707.32	8487	8920.99	7257.99	6453.94	7588.18	6791.14	6913.46	7768	7824.68	7561	8432.07	9033.13	7507.99	8880.88
Psap	AK149785;AK159492;NM_011179;AK151251	NM_011179	prosaposin	7292.93	7693.5	7254.94	8569.46	5847.2	5862.28	6661.01	15413.8	16649.3	20815.2	18480.4	18735.8	12760	15476.6	30355.2	28226.9	32524.8	30199.5	32693.3	34274.2	30966.6	36042.2	33006.6	32584.2	36243	37488.9	35220.5	34148.3	36408.8	30908.8	34502
Tcof1	BC057342;NM_011552;U81030	NM_011552	treacle	7285.95	8005.95	7542.45	6889.89	4978.9	5011.97	5582.93	3027.3	3205.29	4072.05	2322.28	2379	1623	1572.64	1876.98	1829	1887.01	1807.83	1947.98	748	565	691.1	645.99	670	711	707.13	731.97	708.98	708	656.66	742.87
Tmsb4x	NM_021278	NM_021278	thymosin, beta 4, X chromosome	7280.66	7730.39	7844.81	9114.25	2379.09	2417.96	2822.94	17769	17254.3	16076.9	29265.8	30772.7	18981.7	26034.6	31698.3	28997.8	31856.5	31343.8	32314.3	13737.3	12565.5	13883.4	11740.8	9581.71	11075.5	11337.4	11100.4	8537.17	9971.93	8170.08	8777.67
Erh	NM_007951;AK212663	NM_007951	enhancer of rudimentary homolog;Mus musculus ES cells cDNA, RIKEN full-length enriched library, clone:2410008H01 product:enhancer of rudimentary homolog (Drosophila), full insert sequence	7266.29	7499.6	7533.23	7341.05	3920.99	3877.99	4533.42	5286	5719.18	5960.08	4993.01	5033.92	3150.06	4407.77	3899	3798.14	4092.99	3952.75	4116	1940	1761.03	1974.03	1755	1458.99	1745	1683	1686	1395	1590.07	1364.42	1517
Ars2	BC066831;AK152710;NM_031405	NM_031405	arsenate resistance protein 2	7263.54	7982.72	7959.4	6102.11	5836.27	6088.71	6557.01	5637	5188.18	6529.01	5695.23	5691.74	3930.01	4406	3529.72	3244.92	3634.24	3464.37	3754.57	1552	1329	1471.4	1353.91	1424.71	1623.24	1588.01	1621	2513.03	2632.99	2267.97	2602
Lbr	NM_133815;AK089042	NM_133815	lamin B receptor	7260.9	7654.61	7847.23	7814.78	6348.53	6747.75	7817.48	4471.27	4476.8	5010.46	2296.94	2317.88	1536.23	1702.04	1005.64	960.81	1038.55	915.12	984.28	268.16	270.46	339.21	300.12	241.75	276.57	261.62	292.53	278.03	294.78	238.28	303.73
Lima1	NM_023063;AF307845	NM_023063	LIM domain and actin binding 1;Lima1 protein	7244.29	7631.5	7646.95	4295.55	11313.1	11902.1	13360.1	2488.18	2722.29	4072.88	3523.31	3675.18	2483.5	2387.96	575.02	575	616.73	603.95	601.46	216	133	158	188.99	128.58	132.21	144.15	109.33	201.97	148	102	163
Adsl	NM_009634	NM_009634	adenylosuccinate lyase	7239.73	7589.79	7743.64	5431.28	3197.64	3371.74	3649.28	2665.31	2983.23	3243.51	1510.48	1606.25	1007.02	1242.26	1728.39	1779.31	1902.05	1824.88	1990.11	1204.12	1009.88	1212.95	1078.96	964.04	1107.7	1115	1124.92	774.8	914.01	794.64	860.3
Tns3	NM_001083587;AK158101;AK052680	NM_001083587	0 day neonate kidney cDNA, RIKEN full-length enriched library, clone:D630022K11 product:hypothetical protein, full insert sequence. (Fragment);tensin 3	7228.67	7922.48	7854.87	7649.45	5511.96	5571.4	6597.43	3934.9	4437.33	6640.03	5531.94	5688.93	3844.4	3311.43	855.53	861.44	1138	952.39	1082.57	381	268	291	289	175	213	252	215	369	306	236	343
Bex1	NM_009052	NM_009052	brain expressed, X-linked 1	7214.05	7537.35	7554.68	8364.01	3312.19	3175.8	3486.67	2127.81	2195.21	2940.11	995.84	981.58	699.57	816.11	3153.01	3099.97	3249.5	3191.91	3346.02	2288.18	2012.51	2298.35	2097.06	1951.24	2158.18	2323.36	2213.76	1820.72	2110.16	1809.93	1957.32
Tnpo3	AK145723;AK049446;NM_177296;AK045143;AK077714	NM_177296	Blastocyst blastocyst cDNA, RIKEN full-length enriched library, clone:I1C0033L07 product:transportin 3, full insert sequence;transportin 3;Mus musculus 9.5 days embryo parthenogenote cDNA, RIKEN full-length enriched library, clone:B130040B20 product:unclassifiable, full insert sequence;Transportin-3	7208.28	7788.57	7770.55	6585.57	6111.47	6301.17	7533.82	4826	4905.96	6181.84	5351.9	5704.86	3651.15	3858.73	4356.07	4077.64	4419.43	4233	4470.68	2584.81	2328.15	2705.76	2326.63	2216	2395.59	2550.8	2436.52	2258.09	2379.14	2223.66	2298
Snrpb	NM_009225	NM_009225	small nuclear ribonucleoprotein B	7190	7894.17	7942.97	7692.8	4674	4755	5361	5529.8	6025.92	6644.9	4676.09	4649.97	3091.58	3924	2751	2876	2879	2862.23	3158	1336.25	1094	1244.98	1064	1179	1285	1258	1277.99	1418.9	1478	1285	1388
Psmb4	NM_008945	NM_008945	proteasome beta 4 subunit	7187	7982.88	7715.93	7827.97	3866	3674.82	4224	5000	5415.92	5628	5946	5772.95	3992.5	5549.89	5144	5019.6	5460.74	5389.46	5598.59	3948.97	3294	3829.67	3546.99	3629	4001.71	4314	4029.98	3367	4057	3244	3657
Spp1	AK165965;NM_009263;AK151069	NM_009263	secreted phosphoprotein 1	7175.35	7514.65	7761.97	5475.79	7095.09	7435.75	9045.95	2204	2360.48	3360	452	410	258	349	102.01	131	123	120	113	179	126	120.05	121	184	180	191.15	168	805	817	649	871
Abcf2	NM_013853	NM_013853	ATP-binding cassette, sub-family F (GCN20)	7163.01	7762.19	7789.58	7095.57	4019	4031.96	4653.85	3453.59	3832.7	4358.19	3744.16	3695.99	2417.17	2865.04	2554	2451	2699	2524.78	2673.55	1660.24	1523.07	1689	1622.48	1972	2090.91	2225	2166	2718.93	2933.63	2546	2753
Rab1	NM_008996	NM_008996	RAB1, member RAS oncogene family	7160.99	7288.9	7417.45	11202.6	5208.29	5286.83	5995.57	6305.29	6542.49	7542.63	10310	11008.5	7011.74	8446.51	11041.4	10299.9	10777.8	11050.2	11119	10530.5	9786.14	11114.1	9718.97	9905.38	11419.8	11849.6	11858.6	10172.1	11706.1	10228.6	10700.1
Fem1b	NM_010193	NM_010193	feminization 1 homolog b	7136.93	7451.97	7626.4	6397.25	5563.64	5671.94	6784.83	6350.68	6240.61	7593.22	8314.81	8577.36	5562.08	5689.87	11908.1	10806.4	11880.3	11190.8	11967.6	8522.32	7785.95	8860.55	7547	8037.1	9068.49	8905.15	9300.3	7069.38	7089.65	6884.93	7436.9
Fdps	NM_134469	NM_134469	farnesyl diphosphate synthetase	7136	7613.99	7487.73	8298	2754	2689	3199	3418	3842.54	4004	5664	6015.63	4122.98	5124.09	9267	9343.81	9717.97	9424.11	9867.79	6373.99	6375.6	7308.08	6619	3862	4375.73	3871.01	4193	2632	3433	2675	2648
Ncaph2	AK031135;NM_025795;AK083981;AK165250	NM_025795	6 days neonate spleen cDNA, RIKEN full-length enriched library, clone:F430003O04 product:weakly similar to Placental protein;13 days embryo forelimb cDNA, RIKEN full-length enriched library, clone:5930412I10 product:inferred: RIKEN cDNA 0610010J20 (Bone marrow macrophage cDNA, RIKEN full-length enriched library, clone:I830051O11 product:weakly similar to Placental protein) (16 days embryo heart c…	7123.32	7661.77	7343.17	4802.31	5716.23	5704.67	6532.4	5570.55	6249.24	6656.69	4135.98	3862.69	2593.26	3202.72	3940.89	3786.48	4307.06	4045.25	4256.25	2734.54	2506.4	2852.26	2598.64	2577.42	2831.72	2971.59	2788.99	3172.85	3324.04	2805.87	3278.98
Atic	AK157739;NM_026195;AK051020	NM_026195	Mus musculus ES cells cDNA, RIKEN full-length enriched library, clone:2410008D05 product:5-aminoimidazole-4-carboxamide ribonucleotide formyltransferase/IMP cyclohydrolase, full insert sequence;5-aminoimidazole-4-carboxamide ribonucleotide	7122.24	7763.03	7504.96	7138	4059	4049	4791.64	2962.06	3407	4028.95	2610	2632.54	1795	2038	1487.98	1360	1580.01	1439.97	1561	906.24	811	983	852	739	811	824	889.95	697	742	654	725
Ppp2r1a	NM_016891	NM_016891	alpha isoform of regulatory subunit A, protein	7122	7823.06	7521.05	8416.36	6942.6	6825.91	8017.94	11212.2	11964.9	12112.6	15990	16169.4	10896	14022.1	25912.1	24640.6	27173.9	25943.7	27644.8	21893.5	19475	21866	20324.9	17733	19288.2	20165.7	19046.7	16855.2	18444.5	15459.9	17455.9
OTTMUSG00000011070	NM_001103158	NM_001103158	hypothetical protein LOC100041379	7115.04	7341.7	7996.39	5866.15	7323.99	7523.85	9660	216.27	216.12	377.84	268.1	330.76	180.24	206.19	347.01	312.44	370.87	312.82	305.23	44.13	30.68	36.41	32.89	45.77	54.05	35.96	35.76	23.18	43	25.45	25.54
Mat2a	AK161852;NM_145569	NM_145569	methionine adenosyltransferase II, alpha	7112.41	7237.54	7959	7401.79	5504.98	5576.67	6314.54	6376.12	6954.17	8056.49	6267.78	6512.45	4101.04	4856.99	6739.61	6203.02	6818.2	6507.87	6904.38	3089	2747.02	3319.6	2683.84	2593.37	3134.03	2965.02	3313.93	4743.97	4725.64	4390	4944.62
Hsp110	AK160824;D67017;AK083179;NM_013559	NM_013559	heat shock protein 105	7106.48	7711.76	7634.06	3386.33	4873.14	4824.06	5435.1	4735.12	4934.11	6477.35	4013.76	4327.62	2760.08	2908.9	6288	5747.97	6105.48	5930.23	6141.25	4356.73	3987.28	4385.6	3899.73	4357	4601.11	4846.34	4944.86	5773.25	5956.2	5180.05	5916.05
Bclaf1	AK161608;NM_001025393;NM_001025392;NM_153787	NM_001025393;NM_001025392;NM_153787	BCL2-associated transcription factor 1 isoform	7102	7179.77	7570.73	5723.71	6055.8	6301.87	7129.94	8633.66	8729.9	10492.5	11096.5	11497.1	7318.86	7010.96	6724.53	6223.5	6681.76	6505.54	6613.84	3750.38	3453.83	4189.77	3597.2	2912.4	3216.98	3320.95	3286.54	3581.56	3301.6	3207.75	3642.21
Cugbp1	AK014492;BC002221;AK143698;NM_017368;NM_198683;BC021393	NM_017368;NM_198683	CUG triplet repeat, RNA-binding protein 1;Mus musculus adult male epididymis cDNA, RIKEN full-length enriched library, clone:9230105L03 product:unclassifiable, full insert sequence	7101.91	7356.81	7500.05	6215.87	5472.39	5718.8	6680.39	7262.31	7161.61	8806.95	9274.85	9490.39	6137.09	6822.83	5629.73	5243.9	5915.97	5445.35	5954.4	2531.89	2171	2566.01	2093.21	1617	1822.43	1849.15	1930.05	1721.74	1769	1636	1799.94
Mgea5	AK012695;AK077613;AK049510;NM_023799	NM_023799	Bifunctional protein NCOAT (Nuclear cytoplasmic O-GlcNAcase and acetyltransferase) (Meningioma-expressed antigen 5) [Includes: Beta- hexosaminidase (EC 3.2.1.52) (N-acetyl-beta-glucosaminidase) (Beta-N- acetylhexosaminidase) (Hexosaminidase C) (N-acetyl-beta-D- glucosaminidase) (O-GlcNAcase); Histone acetyltransferase (EC 2.3.1.48) (HAT);Mus musculus cytosolic beta-N-acetylglucosaminidase (Mgea5)…	7101.41	7348.23	7378.36	10100.9	7941.25	8048.56	9441.47	8634.61	8455.96	9135.71	11236.1	12270	7707.49	8470.54	9198.01	8361.71	9167.95	8748.14	9342.32	7884.49	7177.22	8229.9	6927.96	5045.2	5852.89	5822.39	5796.84	5179.15	5160.87	4608.57	5320.9
C1qbp	NM_007573	NM_007573	complement component 1, q subcomponent binding	7092.81	7657.55	7471.99	13163	4512	4557	5406	3975	4362.95	4731.84	2853.98	2796	1937	2565	3050	2857	2969.31	3080.99	3088	2624.7	2306	2508	2280.77	2673	3066	3089	2898	2522	3100	2471.82	2761.99
Tnpo2	BC003275;NM_145390	NM_145390	karyopherin (importin) beta 2b	7085.43	7779.28	7338.45	8162.23	6273.52	6297.28	7284.23	6082.61	6145.62	6908.13	8228.75	8086.4	5269.31	5587.27	11137	10377.5	11498.3	10940.1	11968.3	8618.7	7747.18	9206.78	7976.02	7284.39	8258.67	8145.11	8318.78	7233.35	7194.65	6722.72	7417.99
Psmd7	NM_010817	NM_010817	proteasome (prosome, macropain) 26S subunit	7084.64	7474.15	7451.71	10527.7	5364.5	5302.93	5991.99	5169.52	5535.96	6355.66	6368.04	6369.46	4310.83	5237.53	4866.8	4672.33	5022.35	4987.35	5204.05	4211.87	3726.8	4240.61	3875.88	3705.84	4024.22	4121.8	4042.88	3334.21	3728.94	2988.27	3570.54
Ddx1	NM_134040	NM_134040	DEAD (Asp-Glu-Ala-Asp) box polypeptide 1	7080.05	7209.95	7192.9	7597.48	5201.74	5108.04	6119.93	6189.78	6435.4	7759.8	5700.53	5998.02	3855.45	4517	5533.94	5234.14	5439.89	5512.97	5529.79	4987.12	4694.24	5531.98	4582	5031	5736.01	5836.09	5918.52	6130.48	6791.87	6040.46	6440.87
Ubtf	AK038139;BC024622;AK158935;X60831;AK128947;NM_001044383;NM_011551	NM_001044383;NM_011551	Mus musculus adult male liver cDNA, RIKEN full-length enriched library, clone:1300010N03 product:transcription factor UBF, full insert sequence;upstream binding transcription factor, RNA	7063.58	7531.32	7633.69	8019.54	6671	6941.76	7772.22	6184.29	6078.03	7076.1	8685.5	8758.17	5961.82	7098.53	3932.9	3790.29	4075.63	3936.93	4194.97	2547.73	2236.15	2524.05	2311.09	1921.08	2087.86	2112	2096.26	2129	2135.9	1781.8	2340.91
Supt6h	NM_009297;AK158846	NM_009297	suppressor of Ty 6 homolog;Visual cortex cDNA, RIKEN full-length enriched library, clone:K430344H12 product:suppressor of Ty 6 homolog (S. cerevisiae), full insert sequence	7060.45	7607	7598.93	8842.39	6588.99	6724.27	7899.26	6275.8	6425.67	7644.2	9323.45	9539.79	6215.06	5844.94	5944	5754.56	6031.92	5814.78	6413.99	4775.67	4211	5007.94	4403.51	4180.93	4446.95	4636.98	4546.16	4634.73	4360.04	4131.21	4791.62
Mtdh	NM_026002;AK087486;AK011808	NM_026002	LYRIC;Mus musculus LYRIC/3D3 mRNA, complete cds	7048.77	7553.61	7979.27	4483.47	4909.08	4775.28	5634.34	4012.15	4007.5	5199.49	4170.91	4365.44	2776.21	2716.86	3321.44	3016.25	3298.15	3151.04	3190.68	2248.02	2100.74	2355.8	2095.01	2147.91	2395.44	2542.13	2357.82	2011.79	1878.02	1931.58	2019.82
Cand1	AK129225		Cullin-associated NEDD8-dissociated protein 1 (Cullin-associated and neddylation-dissociated protein 1) (p120 CAND1)	7043.75	7915.99	7870.83	8515.77	5618.94	5615.68	6627.79	6853	7218.72	9482.78	8169.95	8501.34	5621.92	6165	5475.03	5098.25	5454.93	5312.22	5856.76	5000	4510.04	5191.72	4535.66	5073.21	5545.28	5610.27	5674.9	5232.01	4999.77	4787.47	5742.37
Dhx16	NM_026987	NM_026987	DEAH (Asp-Glu-Ala-His) box polypeptide 16	7031.75	7361.53	7264.14	5661.69	3715.85	3557.75	4130.51	2122.3	1962.88	2491.95	2102.86	2008.38	1401	1678	1375	1354.77	1497	1432	1520.24	703	542.99	653	587.24	586	600	608.07	566	598	670.3	560	624
Immt	AK163491;AK169365;AK049189;AK157805;BC025034;AK006977;AK033126;AK030841;AK152588;BC037501;NM_029673	NM_029673	Mus musculus adult male testis cDNA, RIKEN full-length enriched library, clone:1700082C19 product:inner membrane protein, mitochondrial, full insert sequence;9.5 days embryo parthenogenote cDNA, RIKEN full-length enriched library, clone:B130051C21 product:inner membrane protein, mitochondrial, full insert sequence. (Fragment);Mus musculus adult male thymus cDNA, RIKEN full-length enriched library…	7029.12	7471.13	7405.99	6476.17	4855.14	4872.98	5778.72	5207.85	5371	6596	5205.35	5492.37	3591.29	3936.62	4814.91	4410.8	4972.33	4816.5	5020.85	4506.99	4324.43	5116	4429.1	4846	5584.96	5650.08	5663.09	5327.48	6148.66	5213.35	5560.49
Rtn4	NM_194051;NM_024226;NM_194054;NM_194052;NM_194053	NM_194051;NM_024226;NM_194054;NM_194052;NM_194053	reticulon 4 isoform B1;reticulon 4 isoform D;reticulon 4 isoform C;reticulon 4 isoform B2;reticulon 4 isoform A	7026.12	7325.16	7427.47	12631	7193	7128.33	7978.7	12834.6	12699.7	13377.5	22339.6	24182.9	15516.5	17461.4	29116.7	26498.8	29146.8	27614.4	28948.2	22418.9	21759.1	25345.8	21511.2	18839.8	21922.3	21874.8	21785.3	19571.8	21223.9	19691.6	20701.4
Ptprf	NM_011213	NM_011213	protein tyrosine phosphatase, receptor type, F	7018.95	7830.75	7377.05	9381.41	6049.02	6182	6911.98	9981.97	9505.31	10050.9	8032.01	7839.97	5542.82	4453.84	5858.26	5757.75	6157.17	5907.55	6363.64	3574.36	2991.86	3498.76	3143.49	2633.01	2975.2	2892.69	2814.39	2350.79	2129.89	2043.95	2463.7
Ckap5	BC089032;NM_029437;AK015282	NM_029437	cytoskeleton associated protein 5	7000.47	7457.01	7450.63	7266.27	6344.01	6654.94	7974.1	8503.33	8744.72	11230.1	8594.35	9065.32	5760.89	4427.84	8954.16	8200.46	8913.99	8552.62	9006.48	6124.26	5713.86	6472.36	5289.2	5119.29	6135.94	5836.93	6350.79	5376.46	4742.76	5185.96	5397.01
Nup153	NM_175749	NM_175749	nucleoporin 153	6981.24	7335.07	7685.75	6186.92	5448.05	5532.54	6383.65	4620.47	4837.19	6095.68	4354.58	4518.65	3054.49	2746.43	3536.71	3302.64	3527.71	3386.85	3559.93	2498.03	2273.18	2664.98	2321.41	2120.59	2250.88	2330.04	2330.17	1759.97	1568.21	1700.18	1804
Apoe	NM_009696;AK148747	NM_009696	apolipoprotein E;2 days neonate sympathetic ganglion cDNA, RIKEN full-length enriched library, clone:7120484D01 product:apolipoprotein E, full insert sequence. (Fragment)	6975.84	7532.13	7129	5757	6272.79	6189.93	6720.35	793	708	891	244	247	193.36	246	787	792	807	804	926	2079.76	1348	1492	1207	1412	1396	1659	1295	2155.09	1621	1349.87	1719.01
Eif3m	NM_145380	NM_145380	eukaryotic translation initiation factor 3	6968.88	7079.28	7386.47	8537	4426.99	4383.01	5126.27	4314.12	4453.27	5230.45	4122.47	4216	2733	3471.14	2908	2675	2942	2912	3027	1795	1711	1966	1633.99	1782	1881.83	1948	2023.55	1834	2040.54	1743	1888.99
Hmgn2	NM_016957;BC083085	NM_016957	high mobility group nucleosomal binding domain	6965.47	6984.52	7192.67	6031.76	5386.36	5623.88	6303.39	23347.1	24820.7	26348.3	12328.7	12664	8008.88	9889.36	8327.2	7945.3	8944.45	8467.68	8788.94	2207	1917.05	2300.9	1932.21	1146.76	1259.41	1393.38	1282.77	1028.95	989.06	803	1053.59
Ect2	BC025565;BC023881;NM_007900;AK040174	NM_007900	ect2 oncogene;0 day neonate thymus cDNA, RIKEN full-length enriched library, clone:A430072N08 product:ect2 oncogene, full insert sequence;MKIAA4037 protein (Fragment);Ect2 protein	6959.2	7197.22	7311.47	6151.89	4554.3	4892.1	5423.12	3121.25	3308.99	3992.28	1266	1183	795	798.04	484	526	555.33	545	548	72	45.04	62	51	52	53	51	57	49	37	33	33
Heatr1	AK132192;NM_144835	NM_144835	BAP28 protein	6947.85	7581.27	7850.82	8481.45	4824.84	4929.58	5734.87	2351.25	2484.92	3465.6	1978.12	1978.92	1362.43	1219.14	1287.21	1175.41	1193.39	1251.47	1312.25	615	549.06	621	490.01	558.05	621.03	626	672.04	575.08	480.41	498.03	508.22
Ubqln1	AK004183;NM_026842;NM_152234;AK049298	NM_026842;NM_152234	ubiquilin 1 isoform 1;ubiquilin 1 isoform 2	6936	7352.09	7385.77	8106	5114.88	5253.49	6045	5449.96	5660	6463.89	6847.94	6968.44	4694.7	5079.87	9401.01	8806	9574.99	9114.82	9639.95	7755.99	7151.14	8128	7313.07	7625.89	8385.76	8634.7	8856.82	7662	8144.94	7337	8050.02
Cpsf1	BC049941;AK155806;NM_053193;BC011458	NM_053193	Mus musculus cleavage and polyadenylation specificity factor 1 (Cpsf1) mRNA, complete cds;cleavage and polyadenylation specific factor 1	6926.99	7459.44	7394.9	4703.01	5753.28	5753.47	6512.63	4620.44	4888.97	5444.13	3909.94	3714.82	2552.09	3005.01	3898	3576	4013.13	3879.82	4128.5	2196.98	1897	2226.95	2120.85	2049.02	2179.01	2241	2209	2346.11	2379	2126.11	2449.69
Ddx39	AK151395;NM_197982	NM_197982	Mus musculus 10 days embryo whole body cDNA, RIKEN full-length enriched library, clone:2610002F14 product:nuclear RNA helicase, DECD variant of DEAD box family, full insert sequence;DEAD (Asp-Glu-Ala-Asp) box polypeptide 39	6923	7373	7429	10521	5555.98	5451.94	6311	4043.96	4451	4709.46	2696.99	2525	1721.94	2167	1506	1630	1586	1625.99	1740.56	621	536	548	597	479	543	505	505	447	585	416	519
Gnl3	NM_153547;BC018560	NM_153547	guanine nucleotide binding protein-like 3	6922.01	7049.27	7102.18	5589.16	4487.7	4503.28	5225.53	1933.98	2008.29	2718.58	1333	1489.77	899.08	1135	1431.01	1334.89	1463.03	1312.85	1419.95	839.34	728.46	858.08	763.97	947	1106.11	1082.41	1131.93	1210.12	1458.78	1201.22	1227.02
Ghitm	NM_078478;AK159695	NM_078478	growth hormone inducible transmembrane protein	6911.16	7170.24	6929.9	5556.99	4161.16	4210.45	4999.62	4464.15	4637.42	5509.81	4918.22	5168.31	3267.31	3788.07	6254.03	5794.63	6447.22	6111.9	6269.93	8565.38	8209.2	9507.58	8419.1	10190.4	11580.3	11835.8	12193.2	12180.3	14035.7	12220.6	12350.4
Eif3k	AK037834;NM_028659	NM_028659	Mus musculus adult male lung cDNA, RIKEN full-length enriched library, clone:1200009C21 product:MRNA OF MUSCLE SPECIFIC GENE M9, COMPLETE CDS (ARG134 PROTEIN) homolog [Homo sapiens], full insert sequence;eukaryotic translation initiation factor 3	6901.08	7523.62	7421.58	6715.23	4046.63	4089	4657.9	4145.11	4711.92	4714.74	3602.61	3531.49	2397	3198.4	2563.84	2415.28	2754.19	2603.22	2736.43	1711.31	1502.9	1754.16	1516.59	1487.32	1667.15	1683.64	1611.33	1823.43	1980.49	1548.21	1810.89
Spnb2	NM_175836;NM_009260;AK137356	NM_175836;NM_009260	spectrin beta 2 isoform 2;spectrin beta 2 isoform 1;Spnb2 protein	6883.42	7273.17	7307.2	10928.8	8474.02	9183.9	10814.1	8833.79	9037.55	11547.4	17727.7	18708.3	12038.1	10000.2	30165.2	28078.1	31100.6	29613.6	31820.8	41245	38615.2	44852.7	38336.4	35984.6	37888.9	39362	41648.5	31535.4	29698	30020.2	32854.3
Zfp207	AK140139;AK146787;NM_011751;AK033497;BC003715;AK087885;AB032196	NM_011751	zinc finger protein 207;Adult male colon cDNA, RIKEN full-length enriched library, clone:9030404K10 product:zinc finger protein 207, full insert sequence (Zinc finger protein 207)	6881	7063.53	7133.38	7256.97	5979.9	5852	7020.44	7595.04	7589.38	8366.98	8689.99	8661.02	5601.7	6568.44	4770.99	4139.87	4756.03	4507.69	4840.98	2004.27	1812.99	2116.07	1869	1486.29	1707.83	1708.25	1786	2051.98	2123.3	1942.05	2242.32
Tbrg1	NM_025289	NM_025289	transforming growth factor beta regulated gene	6863.06	7340	7237.98	5785	5817.31	5776.97	6539	3581.09	3916.01	4624	3742.97	3879.98	2503.99	3341.99	1921	1865	2049	1898.54	2105	1227	1015	1096	990	1040.77	1195.98	1260	1186	1041	1217	1027.99	1049
Prmt5	NM_013768	NM_013768	protein arginine N-methyltransferase 5	6858.23	7610.64	7427.66	6261.31	4378	4477	5300.7	3673.5	3916.55	4465.21	3250.59	3377.64	2259.99	2461	4095.5	4019.86	4224.48	4141.38	4428.74	2390.76	2164.13	2460.43	2233.65	1988.38	2117.83	2282.25	2155.62	1739.92	1739.01	1610.49	1772.31
Ide	AK014703;NM_031156	NM_031156	insulin degrading enzyme	6846.15	7088.11	7158.27	5659.1	8575.97	9044.05	10569.7	4275.3	4421.86	5478.21	2834.29	2885.75	1945.96	2012.5	3108.29	2771.53	2897.78	2774.28	3057.07	3120.12	2772.56	3238.55	2847.34	2603.45	2803.18	2986.06	3043.49	1581.05	1743.35	1747.78	1630.09
Psme3	NM_011192;AK180194	NM_011192	Mus musculus 10 days neonate cerebellum cDNA, RIKEN full-length enriched library, clone:B930045C15 product:proteaseome (prosome, macropain) 28 subunit, 3, full insert sequence;proteasome activator subunit 3	6844.16	7497.65	7423.08	10237.7	4476.74	4454.9	5210.14	5559.1	6142.98	6686.35	6254.52	6203.98	4127.41	4656.53	4728.22	4310.45	4768.75	4654.87	5032.77	3454.92	3044.49	3569.4	3276.32	3599.71	3907.3	4172.51	3995.69	4095.93	4359.65	3807.93	4207.47
Odf2	AK165588;AK168415;BC067406;BC057001;NM_013615;AF000968	NM_013615	Outer dense fiber protein;outer dense fiber of sperm tails 2;Mus musculus outer dense fiber protein (Odf2) mRNA, complete cds;Odf2 protein	6836.84	7214.05	7255.01	4374.69	5979.52	6387.54	7048.34	3506.85	3581	4267.09	2875.55	2958.85	1989.87	2110.01	2516.24	2440.25	2560.94	2557.8	2793	1375.01	1257.79	1478.16	1352	1068.05	1197.43	1257	1318.09	1216.82	1220.93	1142	1342.3
Trp53inp1	AY034611;AK054214;NM_021897	NM_021897	transformation related protein 53 inducible;Tumor protein p53-inducible nuclear protein 1 (p53-dependent damage- inducible nuclear protein 1) (p53DINP1) (Stress-induced protein) (Thymus-expressed acidic protein) (TEAP)	6836.77	7277.23	7364.22	4445.89	6735.41	6570.64	7987.1	3163.38	2969.06	3427.09	5800.94	6377.27	3987.54	3758.69	1922.98	1871.94	1892.95	1960	2058.63	1096.42	874	1072.83	832.04	696	835.98	901	835	944.71	843.78	710	883
Slc3a2	AK161280;NM_008577	NM_008577	solute carrier family 3 (activators of dibasic)	6828.35	7454.53	7105.64	8239.06	5495.52	5339.86	6741.38	3729.55	3889.48	4309.81	3841.44	3946.46	2610.39	3405.22	3583.61	3557.95	3726.03	3538.52	3755.92	3404.25	2954.72	3283.77	3062.62	3844.81	3925.21	4282.58	4220.66	3226.84	3802.11	3810.96	3139.68
Rnf44	AK161651;AK160115;AK129290;AK172257;AK147349;NM_134064	NM_134064	ring finger protein 44;RING finger protein 44	6826.76	7870.23	7367.64	6812.95	4873.66	4999.12	5865.14	5040.33	5436.8	5900.61	8976.86	8767.5	5807.97	6455	4507.99	4559.83	4651.56	4536	5111.81	2997.18	2494.5	2892	2788	2430.38	2615	2659.77	2593.97	2760	2627.88	2630.99	2915.23
Rrn3	NM_001039521	NM_001039521	RRN3 RNA polymerase I transcription factor	6820.47	7284.39	7556.16	7280.58	5469.73	5760.56	6566.98	4117.21	4082.87	4645	6924.8	7033.92	4657.96	5169.5	3432.86	3259	3368.07	3321	3554.76	2401.03	1989	2340.13	2134.99	2143	2472	2592.34	2586	2450.59	2368.46	2240.92	2643.04
Psmd3	AK031366;NM_009439	NM_009439	proteasome 26S non-ATPase subunit 3;Mus musculus adult male brain cDNA, RIKEN full-length enriched library, clone:0710007M10 product:Warning: possibly reversed clone, full insert sequence	6791.01	7540.25	7380.6	13205.2	4760.35	4642.99	5331.95	6928.63	7536.04	8362	7477.27	7013.99	5362	6716.87	5696	5754.93	6095	6005.96	6527.58	4713.71	4034.86	4751	4226.01	4020.89	4501	4428	4083.56	4835.9	5326.62	4410	5264.88
H2afx	NM_010436	NM_010436	H2A histone family, member X	6783.92	7940.76	7235.74	4505.9	6765.65	6069.38	7480.03	3646.58	4227.29	4580.52	2251.01	1805.98	1725.56	2521.32	1391.67	1658.85	1632.95	1549.08	1671.57	826.88	663.81	723.01	684.2	700.18	672.52	665.37	602.1	573.77	688.48	534.56	609.36
Tex19	NM_028602	NM_028602	hypothetical protein LOC73679	6782.78	7633.78	7823.86	9101.8	2172.56	2065.04	2482.01	543.97	573	921.95	209.99	236.19	130	210.97	182	204	196.98	215	211.05	20	17	17	23	16	29	14	11	5	11	0	21
Ube4b	AK016689;NM_022022	NM_022022	ubiquitination factor E4B	6778.26	7309.18	7460.51	6275.96	5443.28	5450.2	6253.9	4638.33	4814.11	5829.56	7436.5	7418.06	5245.76	4851.58	6537.19	6034.56	6565.24	6209.76	6826.02	5315.57	5054.2	5677.94	5067.56	4988.58	5257.44	5521.49	5571.23	4689.55	4762.46	4579.85	5092.47
Glul	NM_008131	NM_008131	glutamine synthetase	6767.99	7381.49	7234.89	5925.68	7284.03	7588.91	8226.98	6357.88	6978.09	8592.75	7971.93	8128.38	5426.75	6328.55	5299.18	5116.73	5536.94	5514.96	5742.51	3142.99	2431	2759	2327	2500.99	2620.87	2773.44	2664.45	2984	2868.96	2398.93	2853.77
Nola2	NM_026631	NM_026631	nucleolar protein family A, member 2	6765	7446.94	7201.13	9294.95	2946	2945.24	3279.39	2024.82	2128	2220.99	1205	1107	813.08	1083	1386	1444.91	1384.02	1437	1480	842.31	634	743	652	592	670	748	638	474.15	579	451	502.99
Ddx18	NM_025860	NM_025860	DEAD (Asp-Glu-Ala-Asp) box polypeptide 18	6764.86	7218.11	7312.1	6843.7	3814.74	3904.28	4358.81	2784.88	2868.94	3331.5	2186.97	2237	1491.88	1698.06	1259.93	1239	1259.99	1194.78	1235	650	532	649.93	571	592	691	702.12	705.2	649.68	684.04	609	658
Csnk1a1	NM_146087;AK019176;AK141421;AK078398	NM_146087	casein kinase 1, alpha 1;Mus musculus 10 days embryo whole body cDNA, RIKEN full-length enriched library, clone:2610208K14 product:CASEIN KINASE I-ALPHA (FRAGMENT) homolog [Bos taurus], full insert sequence	6760.66	7016.05	7162.06	5856.18	5416.44	5724.42	6759.7	8277.32	8413.31	9781.04	9097.04	9624.18	6082.44	6546.34	7604.29	7341.14	7840.82	7549.68	7854.8	4813.04	4463.45	5234.16	4555.97	4363.26	4940.2	5024.29	4994.6	4379.86	4451.29	4199.44	4515.5
Rbm39	BC092268;BC082607;AK146046;AK154989;NM_133242	NM_133242	RNA binding motif protein 39	6760.65	6762.46	6778.52	5238.15	6966.4	6712.57	7935.44	9398.52	9508.51	11342.4	9157.83	10173.9	6362.42	7535.82	6119.11	5746.5	6104.46	5832.5	6079.52	3200.15	2998.15	3592.7	3088.52	2578.65	2948.72	2919.63	3287.66	3388.99	3511.59	3100.77	3554.91
Sin3a	NM_011378;L36831;AK220292	NM_011378	transcriptional regulator, SIN3A	6754.56	7190.76	7287.34	6858.23	4925.61	5030.05	5685.32	3604.15	3751.96	4752.57	4308.93	4232.96	2942.67	2821.89	1976.97	1773.95	1858.8	1858.43	1949.98	980.21	798.14	918.58	854	790.06	908.14	912.92	890	1016	995	880.93	1076
Rpn2	AK089157;NM_019642	NM_019642	ribophorin II;10 days neonate olfactory brain cDNA, RIKEN full-length enriched library, clone:E530018J06 product:hypothetical protein, full insert sequence	6742.97	7370.51	7131	7576.8	6121.52	5987.74	7132.93	9480.22	10510.5	13357.7	8186.52	8326.09	5583.57	6212.03	6351.15	5942.57	6664.16	6237.92	6880.1	5003.92	4134.88	4767.66	4416.9	4247.18	4657.76	4833.87	4653.05	4038.41	4266.38	3742.64	4109.85
Ppp2ca	NM_019411	NM_019411	protein phosphatase 2a, catalytic subunit, alpha	6720.09	7095.89	7133.37	10156	4661.69	4585	5459.05	9646.62	10270	10863.2	13689.9	13875	8885.64	10785.3	16492.4	14817.7	16567.8	16129.5	16863.1	15696.9	14728.7	17207.6	14760.6	15476.4	18090.8	17738.2	18001	15637	17969.3	15595	16286.9
Mlf2	AK171220;AK143972;NM_145385	NM_145385	myeloid leukemia factor 2 homolog;Mus musculus ES cells cDNA, RIKEN full-length enriched library, clone:C330035N03 product:myeloid leukemia factor 2, full insert sequence	6713.89	7214	6832.61	7233.57	5185.44	5072.87	5635.01	5938.89	6239	6764.72	9224.99	8983.11	6256.03	8318.41	11064	10705.8	11954.9	11371.6	12088.5	8731.65	7502.94	8861.21	8227.45	7880.14	8666.01	8730.99	8209.95	7966.03	8919	7327.99	8278.96
Wdr43	AK129031		WD repeat protein 43 (Fragment)	6706.91	7045.79	7193.35	6568.16	4787.85	5027.63	5596.57	2740.99	2789	3480.79	2202.19	2188.91	1462.01	1687	1905	1724.85	1767	1753.82	1812.91	968.89	800	948	849	926	931	1056.52	1143.76	905.12	962	866	924
Dnmt3a	AK158722;AK147642;NM_007872;NM_153743	NM_007872;NM_153743	DNA methyltransferase 3A isoform 1;Visual cortex cDNA, RIKEN full-length enriched library, clone:K230305I18 product:DNA methyltransferase 3A, full insert sequence;DNA methyltransferase 3A isoform 2	6700.29	7308.18	7466.06	7185.69	5727.71	6122.9	7158.53	4771.1	4763.62	5502.49	9664.97	9848.63	6640.3	6500.55	6085.84	5648.7	6491.28	6078.03	6658.25	11678.8	10541.4	12194.3	10255.7	9316.72	10082.1	10301.2	10648.4	6077.97	5404.59	5771.51	6214.91
Bzw2	NM_025840;AK132595;BC058796	NM_025840	basic leucine zipper and W2 domains 2;Bzw2 protein	6698	6899.8	7061.07	5177.81	3805	3885.69	4474.89	6064.44	6182.98	7295.01	6457.85	6773.16	4391.02	5522.27	8626.95	8011	8626.94	8580.99	8917.17	3265	2976	3466.44	3027.06	2259	2462	2480.71	2587.42	1455	1749.12	1476.15	1634.97
Ivns1abp	NM_001039512;DQ914523;NM_001039511;NM_054102	NM_001039512;NM_001039511;NM_054102	influenza virus NS1A binding protein isoform 2;influenza virus NS1A binding protein isoform 1;influenza virus NS1A binding protein isoform 3	6690.91	6861.09	6960.96	5473.2	6108.61	5920.26	6771.94	13406.6	13451.2	14202.6	13113.3	13472.2	9001.73	9909.2	7873.91	7184.86	8010.82	7749.67	8123.37	3254	2891.51	3418.78	2935.87	2835.54	3168.79	3212.04	3261.4	2780	2953.16	2757.07	3066.77
Bptf	NM_176850;BC046973;AK136949;AK143675;BC037661	NM_176850	Mus musculus ES cells cDNA, RIKEN full-length enriched library, clone:C330043E15 product:inferred: bromodomain PHD finger transcription factor {Homo sapiens}, full insert sequence;bromodomain PHD finger transcription factor	6680.48	6815	6999.95	7528.39	5682.29	6046.01	7122.92	6005.92	5570.62	6782.38	9728.87	9771.25	6496.97	4148	4760.98	4413.98	4876.5	4726.61	5085.31	3334.6	3029.13	3721.99	3100.96	3082.03	3414.83	3456.98	3657.23	4944.97	3950.59	4286.01	4872.69
Ahsa1	NM_146036	NM_146036	AHA1, activator of heat shock 90kDa protein	6662.27	6960.98	6827.23	5819	5471.45	5271.04	5890.65	3370	3630	4335.3	3043	2989	2117	2368	3702	3639.51	3767	3562	3954.96	2748.98	2530	2962	2657	3236.98	3351.12	3671	3657	3797	4302.04	3499	3840
Gja1	AY427558;NM_010288;AY427556;AY427554;AY427561;AY427559;AY427560	NM_010288	gap junction membrane channel protein alpha 1	6642.25	6734.83	6882.65	5209.9	3396.48	3192	4235.9	5955.76	6167.78	7023.57	2316.2	2235.56	1534	1511.54	1358.01	1538.98	1540	1446.86	1604.54	457.87	273	299	228	204	209	257	214	378	308	230	359
Nutf2	NM_026532	NM_026532	nuclear transport factor 2	6636.38	7038	7358.91	9249.17	5111.07	4738	5544.97	4535	4930.28	5413.48	4064.72	4204.67	2844.21	3591	2966	2718	2872	3033	3064.98	2148	1905	2207.99	2030	2263	2615	2717	2562	2559.8	3038	2610	2822
Mycn	BC049783;NM_008709	NM_008709	neuroblastoma myc-related oncogene 1	6628.44	7481.41	7368.28	5098	5927.53	5826.7	6925.11	2171.02	2309.35	2787.08	1454.94	1434.62	1056	1295.96	897	847.99	814	789.14	952	283.92	240	268.95	252.08	171	158	146	166	65	75	58	76
Metap2	NM_019648;AK165845;AK053691;AK016346	NM_019648	methionine aminopeptidase 2;Mus musculus adult male testis cDNA, RIKEN full-length enriched library, clone:4930584B20 product:unclassifiable, full insert sequence	6591.18	6756.96	7081.92	9078.88	4358.34	4581.5	5331.56	6153.14	6161.89	7662.27	6772.24	7121.94	4485.58	5215.25	6406.91	5824.93	6535.87	6304.44	6510.26	4227.9	3967.61	4695.03	4097.15	3627.15	4213.4	4052.44	4251.28	3359.39	3408.95	3185.64	3402.04
Calm3	NM_007590	NM_007590	calmodulin 3	6585.93	7344.84	6929.22	7570.15	5902.78	5860.99	6595.57	8021.67	8495.93	9348.33	13526.1	13215.5	9015.99	11536.6	40022.4	37216.4	41303.1	39909.3	42182.6	38662.1	35199.2	39518.7	37662.4	35019.6	38386.2	39370.9	37022.1	31989.3	33652.1	28359.5	33681.8
Polr2b	NM_153798	NM_153798	polymerase (RNA) II (DNA directed) polypeptide	6572.28	6854.33	7056.41	6761.98	4202.96	4361	5009.99	5205	5102.98	6213.89	5542.91	5986.58	3801.04	3979	3973.92	3665.06	4077.99	3904	4125.79	2774.69	2641	2987	2510	2646.03	2967.95	3123.98	2937.19	2528.3	2623.9	2436.69	2779
Dnajc8	NM_172400	NM_172400	DnaJ (Hsp40) homolog, subfamily C, member 8	6566.27	6410.08	6696.9	6315.08	3830.97	3962.66	4557.52	3226.41	3376.32	4094.44	3601.95	3683	2348.97	2875.12	3532.06	3115.06	3298.64	3359.78	3453.67	2574.36	2490.28	2868.2	2512.68	2692.47	2986.44	3175.6	3286.7	2735.14	3057.86	2650.62	3069.73
Aldh9a1	NM_019993	NM_019993	aldehyde dehydrogenase 9, subfamily A1	6561.99	7057.6	7059.92	6687.12	4214.5	4217	4889.11	1819	1910	2153.35	1268.99	1307	857.72	958	1293	1263	1367.72	1271	1347	880.79	820.01	1005	892.97	621	819	756.92	776	759	784	699	855.69
Slc16a3	NM_030696;NM_001038653;NM_001038654	NM_030696;NM_001038653;NM_001038654	solute carrier family 16, member 3	6546.15	7224.2	6626.58	6027.52	2375.6	2702.9	2791.73	235.16	307.48	339.7	69.34	59.39	43.88	37.06	123.65	149.26	108.91	123.03	156.16	108.84	98	66.83	38	45	36	17	17	134.78	30	10	139.86
Atp5c1	BC048777;NM_020615	NM_020615	2 days neonate thymus thymic cells cDNA, RIKEN full-length enriched library, clone:E430005G03 product:ATP synthase, H+ transporting, mitochondrial F1 complex, gamma polypeptide 1, full insert sequence;ATP synthase, H+ transporting, mitochondrial F1	6539.89	6727.47	6861.62	8427.01	4843	4789	5446.74	5848.96	6224.78	6706.89	5594.03	5626.98	3675.96	4643.01	7492.65	7083.17	7523.91	7546.01	7608.26	7380.7	6947.1	7889.69	7128.46	7852.19	8808.19	8867.84	8965.76	7508.17	8911.64	7320.41	8179.69
Bub1	AK082540;AK144213;NM_009772	NM_009772	0 day neonate cerebellum cDNA, RIKEN full-length enriched library, clone:C230061K18 product:budding uninhibited by benzimidazoles 1 homolog (S. cerevisiae), full insert sequence;budding uninhibited by benzimidazoles 1 homolog	6535.92	6587.19	6605.73	4787.18	4470.67	4650.22	5496.91	2847.94	2957	3843.23	928	1010	675	643	460	459.96	449	443	475	29	20	30	13	26	27	13	13	8	6	5	8
Cdca7	NM_025866	NM_025866	cell division cycle associated 7	6510.05	6843	6555.99	5648.98	4956.31	5220	6012.97	3465.98	3676	4308.99	1330.55	1326.95	866	1029.13	466	477	471	476	494	34	40	18	21	30	38	24	15	25	23	22	23
Mga	AK133775;NM_013720;AK162302;AK172962	NM_013720	MAX-interacting protein;Adult male colon cDNA, RIKEN full-length enriched library, clone:9030405E06 product:MAX gene associated, full insert sequence (8 days embryo whole body cDNA, RIKEN full-length enriched library, clone:5730411N04 product:MAX gene associated, full insert sequence)	6492.15	6794.05	7141.26	6320.58	6639.5	7030.08	8214.32	3372.08	3250.4	4441.45	5016.89	5470.68	3250.89	2503.46	2624.97	2356.7	2642.44	2482.18	2620.69	2015.9	1814.32	2219.49	1840.91	1828.08	2001.69	1879.34	2248.83	1989.69	1672.27	1907.3	2019.65
Pim3	NM_145478	NM_145478	proviral integration site 3	6492	7500.12	7092	4042.86	2612.92	2325.98	2771	950	1062	1241	853	829	552	819	863	886	950	979	1046	934	759	913	745	613.03	627	666.98	573	519	565	472	556
Dhcr24	NM_053272	NM_053272	24-dehydrocholesterol reductase precursor	6491.97	7122.94	6964.68	6767.9	4143.23	4120.76	4914	6184.59	6755.31	7458.81	7449.88	7405	5345	5664	6181.7	6029.93	6760.86	6213	7045.92	4615	4703	5562	5277.58	3746	4176.61	3651	3839	3915.91	3993	3324.03	3858.12
Btbd14b	NM_025788;AK188398	NM_025788	transcriptional repressor NAC1;Mus musculus 10, 11 days embryo whole body cDNA, RIKEN full-length enriched library, clone:2810049M13 product:NAC-1 PROTEIN homolog [Rattus norvegicus], full insert sequence	6482.67	7281.54	7134.59	9552.99	8190.14	8156.11	9583.17	6533.95	6984.15	8271.72	7140.31	6809.6	4758.35	5102.16	3628.22	3758.98	4027.91	3863.99	4129.43	2928.58	2556.85	2915.82	2699.14	2914.01	3142.68	3188	3126.28	3734.62	3755.61	3516.64	3833.43
Eif4a3	NM_138669	NM_138669	eukaryotic translation initiation factor 4A	6478	6936	6959.07	10148.9	3939	3898.23	4405.98	5910.63	6252	6807.99	5943	5754	3940.06	4923.42	3364	3135.89	3365	3296.98	3595	2258	1857	2135	1973	2116	2382	2387	2269.02	2022	2289.3	1858.12	2115
Sf3a1	NM_026175;AK051703	NM_026175	splicing factor 3a, subunit 1;12 days embryo spinal ganglion cDNA, RIKEN full-length enriched library, clone:D130066L18 product:SPLICING FACTOR 3 SUBUNIT 1 (SPLICEOSOME ASSOCIATED PROTEIN 114) (SAP 114) (SF3A120) homolog	6476.47	6895.28	6918	8986.52	5659.64	5672.32	6604.7	7017.74	7210.18	8042.66	7473.91	7277.75	5185	5260.01	4009.04	4033	4152.99	4235	4408.02	2778	2348	2727	2372.03	2310.92	2647.75	2865.02	2645	2423.58	2393	2259.67	2559
Grinl1a	NM_178602;AK002571	NM_178602	glutamate receptor, ionotropic, N-methyl	6476.46	7021.55	7042.53	7727.36	4789.97	4539.97	5564.41	8465.55	9127.05	10474.8	9994	10192.3	6558.14	8114.3	9173.63	8792.85	9481.02	9093.9	9686.88	9153.15	8443.24	9679.16	8546.93	9016.64	10085	10430.7	10333.1	8438	9099.93	7340.01	9024.96
Aplp2	NM_001102455;AK088391;NM_009691;NM_001102456;AK153087	NM_001102455;NM_009691;NM_001102456	amyloid beta (A4) precursor-like protein 2;Mus musculus 2 days neonate thymus thymic cells cDNA, RIKEN full-length enriched library, clone:E430014K10 product:amyloid beta (A4) precursor-like protein 2, full insert sequence	6470.97	6836	6687	10245.5	5637.49	5497.76	6405.32	9275.06	9627.77	11502.9	9867.06	10307.8	6765.36	7616.84	17550.2	16078.3	18133.9	16980.7	18607.8	18872.9	17367.4	19859.6	17625.3	16811.8	18937.9	19380.3	18262.7	16171.8	17196.7	15288.4	17103.6
Ep300	AK040384;NM_177821;AK042627	NM_177821	Mus musculus 0 day neonate thymus cDNA, RIKEN full-length enriched library, clone:A430090G16 product:inferred: p300 protein {Homo sapiens}, full insert sequence;E1A binding protein p300;7 days neonate cerebellum cDNA, RIKEN full-length enriched library, clone:A730011L11 product:P300 TRANSCRIPTION COACTIVATOR homolog	6468.02	6858.25	7067.04	4082.44	5585.96	5913.98	6869.98	5117.14	4782.59	5940.97	8135.9	8218.63	5413.64	3901	4571	4075	4685.85	4471.74	4966	2669.43	2438.06	3000.75	2489.02	2194	2351	2481.17	2496.92	2541	2079.9	2427	2678.95
Amd2	NM_007444	NM_007444	S-adenosylmethionine decarboxylase 2	6457.87	6605.09	7089.69	7038.98	3431.96	3498.29	4137.08	3749.08	3806.67	4829.81	3812.82	3793.86	2371.61	2920.18	4741.13	4491.02	4510.55	4761.69	4782.19	2552.11	2319.45	2689.79	2269.77	1992.99	2198.6	2219.74	2264.64	2554.39	2659.48	2465.75	2619.86
Son	AK122418;NM_019973;NM_178880	NM_019973;NM_178880	Son cell proliferation protein truncated;Son cell proliferation protein	6454.19	6834.37	7165.16	6044.1	6572.57	6934.74	7980	11373.5	11315.1	14035.1	17408.5	18008.2	11860.4	9836.1	9517.04	8678.06	9838.54	9393.09	10479.9	5918.96	5247.02	6412.57	5232.4	5649.31	6224.5	6332.7	6346.65	6601.88	6030.85	6119.5	7124.36
Pdcd11	NM_011053;BC051231	NM_011053	Pdcd11 protein;programmed cell death protein 11	6443.08	6998.04	6898	6995.94	5270.01	5691.98	6283.97	3408.42	3372.48	4808.01	3356.39	3340.12	2220	2177	1293.28	1273.41	1355	1390.27	1408	969.21	878	1008	933	1015.5	1096	1168.8	1180	1021	1066.97	987	1074.99
Prc1	AK190153;AF408435;AK029140;BC059808;AK088576;NM_145150;AK081506	NM_145150	Mus musculus 10 days neonate skin cDNA, RIKEN full-length enriched library, clone:4732496M17 product:protein regulator of cytokinesis 1, full insert sequence;Mus musculus protein regulator of cytokinesis 1-like protein mRNA, partial cds;protein regulator of cytokinesis 1;Protein regulator of cytokinesis 1	6442.3	6735.07	6813.44	4553.93	5133.83	5547.06	6346.28	4343.62	4842.51	5973.43	1816.08	1706.63	1145.56	1176.76	723	705.03	854.91	780.03	817.99	119	74	88.01	84	54	67	55	77	44	52	51	61
Trim25	BC034276;NM_009546	NM_009546	tripartite motif protein 25	6437.61	6871.98	6892.07	7150.45	3326.04	3404.74	3972.39	1418.26	1553.27	2333.19	657.64	692.43	410.11	524.02	249.88	268.51	277.16	250.07	260.06	128.59	110.7	139.53	97.03	83	116.11	79.93	72.17	58.01	73.02	49	80.01
Ebna1bp2	NM_026932	NM_026932	EBNA1 binding protein 2	6432.46	6931.4	6706.63	5997	3318.29	3379.75	3637.82	2145.78	2237.5	2508.6	2010.9	2081	1331.6	1744.97	2159.71	2122.94	2259.63	2146.15	2257.84	1317.91	1146.86	1269.95	1213	1216.81	1299.89	1495.63	1374.8	1322.34	1452.74	1229.45	1411.15
Nup155	NM_133227;AK145717;AK042661	NM_133227	Mus musculus nucleoporin 155 (Nup155) mRNA, complete cds;nucleoporin 155	6431.99	6621.67	6717.32	4041	4246.41	4371	5091.98	2782.6	2878	3946.03	2775.01	2858.35	1783.82	1642.32	1720.02	1619	1752.97	1678	1791	1166.84	1037	1252	1036.03	1065.15	1181	1216.51	1208	1314	1174.96	1264	1339.64
Psmb7	NM_011187;AK162002	NM_011187	proteasome (prosome, macropain) subunit, beta	6431.22	6562.44	6685.95	7352.05	3621	3724.45	4266.9	5339.14	5689.67	6324.74	5735	6229	3858.99	5414.21	5490.64	5191.04	5607	5496.02	5569	4586.99	4300.96	4740.23	4365.51	4674.79	5425	5689.67	5239.49	4670.09	5491	4689	5050.97
Prdx2	NM_011563;AK014765	NM_011563	peroxiredoxin 2	6426.12	7108.99	7030.05	7422.99	5429.27	5381.11	6194.01	16243.6	17743.6	15345.6	23030.3	23263.6	15381.6	20443.5	12447.6	11889.6	13270	12756	13582.8	8784.92	7872.73	9057.25	7922.75	8221.2	9028.74	9345.22	9269.26	8197.26	9757.03	7945.41	8491.19
Tfdp1	AK013180;AK019997;AK154037;NM_009361;AK030820	NM_009361	transcription factor Dp 1	6421.65	6658.19	6769.25	7020.25	2671.99	2543.6	2971.72	4579.91	4965.19	5397	4728.87	4701.6	3131.13	3449.17	2378.26	2136	2506	2324	2431.99	1279.02	1083.03	1329	1096.85	898.93	1072	1030.03	1097	1147.16	1151	1091	1236.75
Stmn1	NM_019641	NM_019641	stathmin 1	6419	6782.22	6844.59	5864.37	4338.46	4318.18	5078.89	18472.1	18612.7	17910.2	44634.6	46795.4	29959.5	41231.8	48963.3	43918.1	47789	47638.2	48649.1	10775.4	9332.49	10465	9548.84	5277.99	5654.3	5975	5948.51	3667.08	4123.31	3542.51	3828
Hmgcr	BC019782;NM_008255	NM_008255	3-hydroxy-3-methylglutaryl-Coenzyme A reductase	6418.43	6872.17	6686.78	7036.56	3829.13	3826.88	4460.51	6809.56	7494.97	7672.25	10604.9	11055	7236.4	7751.66	17086.2	15820.2	17424.6	16524.6	17615.7	7623.25	7446.88	9049.48	7713.48	5279.31	6164.4	5592.79	5744.39	3555.94	4035.44	3460.28	3628.23
Psma3	AK169577;NM_011184	NM_011184	proteasome (prosome, macropain) subunit, alpha	6412.16	6725.55	6863.02	6965.65	3873.73	3916.99	4520.92	3685	3952.99	4923.02	4309.95	4559.99	2907.12	3740.96	4863.56	4588.8	4728.82	4772.03	4887.99	3227.98	2956.42	3460.68	3009.09	2853.83	3350.07	3430.68	3422	2746	3320.63	2740.06	2956.11
Suz12	NM_199196	NM_199196	suppressor of zeste 12 homolog	6401.39	6555.75	6741.04	12673.1	5080.7	5415.88	6297.62	5380.91	5110.2	6267.29	4005.14	4392.59	2856.08	3028.05	2662.26	2509.75	2592.02	2551.37	2570.01	1413.14	1376.01	1553.97	1367.95	1544.54	1725.3	1722.54	1845	1861.58	1943.28	1828.19	1864.03
Sec61a1	NM_016906;AK054318	NM_016906	Sec61 alpha subunit homolog	6391.99	6978	6955.32	7529.06	4852.05	4864	5721.9	8804.67	9423.02	10731	9579	9352.81	6292	7204.65	5584.98	5413	5986.36	5669	5902.71	4844.08	4063.67	4676	4398.67	4099.79	4266.05	4512	4403.69	2507.94	2717	2569.01	2544
Rbm8a	AK082925;NM_025875	NM_025875	RNA binding motif protein 8a	6390.36	6536.26	6719.61	7849.07	3366.52	3448.19	3710.81	2896.44	3112.67	3648.77	2665.63	2619.71	1679.2	2300.6	2317.12	2113.99	2295.23	2228.47	2205.06	1349.55	1233.8	1316.05	1240.48	1226.05	1323.51	1473.84	1451.44	1260.09	1385.72	1102.57	1245.58
Prkcbp1	NM_027230;AK155864;BC063267;AK132427;AB093284;BC023300	NM_027230	protein kinase C binding protein 1	6388.34	6783.65	6727.1	8122.98	3421.24	3207.11	3682.24	2785.75	2863.44	3549.03	2600.45	2566.91	1798.53	1746.09	2880.52	2870.17	3015.49	2817.82	2960.33	2088.06	1861.33	2263.44	2061.43	1977.11	2215.71	2193.59	2153.85	2920.26	2851.93	2614.04	2949.9
Sdha	NM_023281	NM_023281	succinate dehydrogenase Fp subunit	6388.21	6871.52	6704.53	7564.34	5602.56	5734.15	6588.17	6451.88	6524.48	7837.47	5344.27	5458.54	3725.76	4178.1	6845.93	6407.06	6919.1	6714.35	7152.72	9197.7	8482.58	9679.1	8788.49	10540.6	12010.2	12471	12465	13564.4	15391.6	13098.9	14043.4
Fxr1h	AK198118;NM_008053	NM_008053	Mus musculus fragile-X-related protein 1 (Fxr1h) mRNA, partial cds;fragile X mental retardation gene 1, autosomal	6382.02	6642.74	6662.88	6625.34	5117.26	5225.78	5970.65	3323.3	3406.21	4257.08	3076.04	3198.58	1918.91	2169.41	1882.45	1771.53	1947.12	1852.75	1821.8	1584.86	1368.94	1652.89	1420.68	1600.7	1824.32	1908.35	2002.8	1989.92	2138.13	1846.77	2223.65
Smc2	AK145341;AK161661;NM_008017	NM_008017	8 days embryo whole body cDNA, RIKEN full-length enriched library, clone:5730453A19 product:SMC2 structural maintenance of chromosomes 2- like 1 (yeast), full insert sequence;structural maintenance of chromosomes 2-like 1	6379.82	6649.36	6721.46	4971	4257.97	4496.85	5257.78	5471.41	5620.9	7374.62	3171.99	3326.95	2138.11	1957.82	1203.11	1170	1192.16	1089.86	1212.4	196	229.9	228	203	128	188.94	181	190	151	153	175.99	184
M75	AK075964		Mus musculus M75 (M75) mRNA, complete cds	6378.99	6010.44	6049.88	7356.74	5077.24	5556.6	5851.64	6371	6609.62	7039.15	6355.5	6518.57	4667.95	5950.95	2940.35	3176.26	3345.07	3221.6	3527.59	1737.55	1447.71	1612.29	1609.57	1346.58	1671.19	1673.62	1481.37	1436.79	1532.36	1109.31	1289.45
Ogdh	BC057354;BC049104;NM_010956;AK220536;BC013670	NM_010956	oxoglutarate dehydrogenase (lipoamide)	6362.91	7027	6938.85	10355	4725.3	4729.79	5375.08	6536.27	6903.27	8485.74	6353.26	6277.8	4311.21	4370.28	6072.7	5672.86	6275.15	5973.88	6429	9419.81	8703.26	9904.66	9410.9	12797.6	14460.1	14830.7	14522.5	14487.9	15994	13807.6	15622.9
Ccna2	NM_009828	NM_009828	cyclin A2	6361.38	6713.31	6494.72	5836.83	5557.51	5679.17	6764.21	6056.53	6646.72	8024.95	2287.83	2359.56	1551.02	1743.51	732.97	790.43	853.58	775.44	862.63	69.21	57.09	50	38.72	28.81	27.73	23.41	24.43	48.8	56.87	55.03	70.44
Slc7a5	NM_011404	NM_011404	solute carrier family 7 (cationic amino acid)	6361	7347.91	6977.74	12137.4	4985	5057.05	6193.25	2027	2102	2310.99	4212	4017.59	2763.75	3022.26	4133	4080.85	4332.81	4252.21	4420.88	3585.02	3179	3613.69	3446.37	3780.26	3755.01	4041	3952.06	2356.28	2484.77	2703.11	2298
Trap1	NM_026508	NM_026508	TNF receptor-associated protein 1	6360.57	6609.41	6514.46	6582.33	5207	5174.39	5879	3407.71	3589.04	4172.09	2051.46	1981	1294	1551.28	2232	2118.19	2225.06	2143	2226.97	2022	1936.27	2109	2004.04	1969	2342.67	2337.75	2278.02	2189.72	2338	2100	2305.12
Gga2	BC062933;BC057377;NM_028758	NM_028758	golgi associated, gamma adaptin ear containing	6350.55	6925.1	6739.01	6170.17	5042.04	5198.54	5969.06	4311.01	4592.28	5958.28	4111.07	4177.41	2800.77	3334.95	2550.08	2270.22	2521.7	2420.64	2602.98	1053.72	896.46	1101.48	963.82	852.15	1043.73	1044.44	977.87	1305.13	1531.51	1241.04	1427.8
Calm1	NM_009790	NM_009790	calmodulin 1	6349.37	6616.24	6745.98	6919.72	4444.81	4539.91	5419.12	11711.3	12219.7	14846.6	18243.7	18874	12108.2	14338.1	44423.2	40718.2	44944.2	42479.7	45612.1	44632.7	43032	49830.5	42960.9	39932.2	45614.3	46545.7	46165.7	40849.1	40196.4	35833.4	42040.3
L3mbtl2	NM_145993;AK146632	NM_145993	l(3)mbt-like 2	6337.83	6998.29	6861.98	5164.88	4312.9	4422.87	4951.88	1586.91	1783.93	2098.94	1692.97	1689.92	1100.95	1322.98	1860.8	1806.9	1915.77	1855.92	2008.89	1403.98	1187.97	1512.76	1390.88	1172.9	1319.94	1329.95	1302.99	1072.96	1042.94	865.92	1094.85
Ndg2	BC083357;NM_175329	NM_175329	Nur77 downstream gene 2	6324.99	7299.97	6936.15	5248	4578.88	4383.62	5017.16	137	172	221	137	130	74	123	1193	1182	1244	1257	1255	2809	2403	2689	2430.44	3478.95	3511	3331	3008	3149.99	3965.64	3186.86	3600
Gmps	NM_001033300	NM_001033300	guanine monphosphate synthetase	6321.54	6620.84	6714.75	5624.43	3710.91	3772.55	4602.93	4068	4232.9	5250.02	4206.5	4249.1	2746.98	2844.37	2406.31	2284.18	2238.76	2211.18	2400.53	2132.08	1998.78	2298	1937.86	2033.47	2489	2377.32	2591.98	2239.37	2042	2085.63	2407.27
Cdc34	NM_177613	NM_177613	cell division cycle 34 homolog	6312.55	7005.09	6542.84	7508.84	3493.6	3372	3889	2948.16	3169.11	3661.34	2891.94	2745.4	1846.84	2577.07	1509.86	1531.23	1585.09	1495	1668.27	988.43	770.98	890.48	823.98	935	1025.35	1015.84	1010.37	981	1047.02	919.75	1003.08
Mt2	NM_008630	NM_008630	metallothionein 2	6311.58	7119.85	6860.97	6845.75	2463.76	2629.23	3052.3	940	862	1075.52	354	313	202	320.86	1210.91	1326.85	1457.99	1421	1435.11	634	435	450	470	334	411	499	319	568	486.07	356	461
Api5	NM_007466;AK134480	NM_007466	11 days embryo head cDNA, RIKEN full-length enriched library, clone:6230411L24 product:apoptosis inhibitor 5, full insert sequence;apoptosis inhibitor 5	6304.28	6614.41	6812.98	7243.33	5368.76	5585.6	6516.27	6190.83	6371.04	7354.78	6236.78	6721.13	4122.27	4422.35	3983.7	3492.04	3976.81	3684.36	3889.44	1801.82	1526.18	1867.96	1495.73	1639.68	1819.15	1880.96	2024.03	1864.96	1954.12	1798.89	2054.27
Atp5f1	AK151250;AK037892;NM_009725	NM_009725	ATP synthase, H+ transporting, mitochondrial F0;Mus musculus adult male brain cDNA, RIKEN full-length enriched library, clone:0710001I10 product:ATP synthase, H+ transporting, mitochondrial F0 complex, subunit b, isoform 1, full insert sequence	6302.15	6262.7	6277.86	7918.43	3863.44	3825.44	4449.57	6520.33	6836.81	7299.34	7060.67	7326.45	4565.94	5892.27	7756.61	7183.18	7881.56	7455.6	7986.17	8783.87	8421.32	9482.62	8464.04	9585.25	11218	11446.6	11185.8	9151.15	10930.7	9151.16	9400.11
Birc6	NM_007566;AK173143;AK042247;AK134254;Y17267	NM_007566	13 days embryo forelimb cDNA, RIKEN full-length enriched library, clone:5930407K01 product:baculoviral IAP repeat-containing 6, full insert sequence. (Fragment);Mus musculus 3 days neonate thymus cDNA, RIKEN full-length enriched library, clone:A630074O10 product:baculoviral IAP repeat-containing 6, full insert sequence;baculoviral IAP repeat-containing 6;MKIAA1289 protein (Fragment)	6283.39	6702.86	6797.99	4956.74	4617.34	5008.51	6054.41	4304.74	4117.26	5393.86	7307.74	7553.59	4786.07	3496.99	4942.99	4482.15	5013.62	4768.73	5163.83	5380.41	4874.41	5689.02	4570.29	4686.63	4352.95	4784.47	5669.74	4214.05	3437.77	4196.75	4415.1
Bop1	NM_013481	NM_013481	block of proliferation 1	6277	6788.02	6474	4372	3078.13	3049.6	3414.07	2154.99	2264.24	2628.83	2290	2219	1529	1835.45	2496.48	2429.15	2562	2514	2685	1296	1137	1239	1194.02	1052	1014	1173.25	1050	1051	953	843	976
Dut	AK169782;NM_023595;BC019979	NM_023595	Dutp protein (12 days embryo female mullerian duct includes surrounding region cDNA, RIKEN full-length enriched library, clone:6820421H02 product:deoxyuridine triphosphatase, full insert sequence);deoxyuridine triphosphatase	6251.27	6742.25	6443.24	4693.44	2945.89	2824.99	3232.98	1816.84	1958	2495.64	821.44	824	517	871	1085.24	1089	1144	1132.07	1212	532	522.66	618	523	471.99	556	510	505.1	528.83	542	462	510.89
Scpep1	NM_029023	NM_029023	serine carboxypeptidase 1	6247.85	6558.64	6480.97	8317.14	5331.12	5254.63	5945.98	3345	3801.99	4895.2	1544	1512	1040	1217	1473.02	1378	1535.29	1465	1540	1829	1604	1779	1660	2121.92	2409.06	2386.99	2513	2648	3317.08	2802.01	2715
Tacstd1	NM_008532	NM_008532	tumor-associated calcium signal transducer 1	6245.2	6561.78	6650.64	5589.53	4689.49	4781.62	5421.63	579	552.52	786.38	180	183	128	175	205.92	257.81	225.09	241.15	217	35	19	28	35	25	31.07	23.76	18	10	17	4	14
Sfrs5	NM_001079695;NM_001079694;AK005552;NM_009159;AK078065	NM_001079695;NM_001079694;NM_009159	splicing factor, arginine/serine-rich 5;Mus musculus adult female placenta cDNA, RIKEN full-length enriched library, clone:1600028A20 product:splicing factor, arginine/serine-rich 5 (SRp40, HRS), full insert sequence	6244.67	6141.77	6415.77	3620.76	6739.36	7120	7775.9	9301.63	10327.9	12370	5194.03	5380.86	3514.59	4608.45	5733.39	5583.04	5812.65	5774.92	5931.19	2287.46	2092.73	2451.94	2146.23	1783.18	2184.79	2101.97	2173.34	2845.02	2991.33	2676.92	2979.78
Lama5	NM_001081171	NM_001081171	laminin, alpha 5	6237.98	6948.47	6361.39	4398.52	2386.78	2717	2922	708	567	772.98	175	159	94	86.07	227	297.02	267	260	290.1	60	28	49	42	39	39	41	28	34	31	31	47
Bax	AY095934;NM_007527	NM_007527	Bcl2-associated X protein;Bcl2-associated X protein kappa isoform	6227.33	6585.06	6546.68	4452.98	3476.88	3500.75	3822.99	2270.13	2496.89	2710.26	2947.98	2696	1856.95	2617.93	2382.04	2516	2608.52	2533.96	2726	1540.53	1227	1327.98	1280	1297	1431	1463	1378	1300.94	1501	1335.73	1363.9
Rars	NM_025936	NM_025936	arginyl-tRNA synthetase	6226	6649.97	6695.67	8556.26	3783	3662	4502.99	3921.99	4145	4732.98	3767	3985.97	2572.04	3069.03	3032.04	2715.93	2964.93	2932.33	3082.73	2478	2157.98	2534	2301	2350.92	2615	2783.2	2780.01	2513.17	2931	2642.98	2601.12
Pgd	NM_001081274;BC014793	NM_001081274	phosphogluconate dehydrogenase;Mus musculus adult male kidney cDNA, RIKEN full-length enriched library, clone:0610042A05 product:PHOSPHOGLUCONATE DEHYDROGENASE homolog [Homo sapiens], full insert sequence	6210.42	6674.39	6631.85	6074.21	3272.5	3298.45	3796.11	6839.12	7294.99	9013.26	4552.25	4435	3198.72	3763.06	3013	2844.21	3053	3074.5	3182.42	1786.45	1575.01	1808.18	1597.98	1430.87	1583	1531.96	1503	1474	1610	1302.9	1462.2
Calu	NM_184053;NM_007594	NM_184053;NM_007594	calumenin isoform 2;calumenin isoform 1	6208	6259.44	6451.44	6356.18	5359.8	5247.73	6355.62	12586.2	14044	19556.8	14629.9	15596	9913.9	10486	5936.99	5622.44	6415.61	6010.92	6425	3940.25	3321	3789.87	3326.47	2951	3283	3504.11	3379.14	2711.01	2728.05	2461	2801
Rpn1	NM_133933	NM_133933	ribophorin I	6198.71	6280.55	6258.97	7039.12	4974.12	5023.55	5748.6	6687.41	7709.05	9544.37	6822.74	6776.71	4505	5552.31	6401.22	5994.07	6648.03	6310.08	6712.31	5072.33	4257.42	4919.11	4445.83	4387.79	4722.54	5061.3	4854.61	4133	4658.99	3939.01	4295.23
Mars	NM_001003913	NM_001003913	methionine-tRNA synthetase	6195.05	6774.56	6708.72	7005.3	4706	4673.14	5683.8	3922.99	4441	4998.04	4360	4283	2864.2	3514.76	3417.6	3277.45	3567.68	3371.51	3710.99	1925.95	1672	1980	1775.86	1937.5	2031.99	2057.21	2247.4	1952.69	2309.01	2082	1925.14
Smarcd1	NM_031842	NM_031842	SWI/SNF related, matrix associated, actin	6174.24	6486.75	6598.12	5161.89	5512.57	5600.89	6722.08	6092.55	6150.74	6197.51	10051.8	10109	6652.46	8180.42	7211.11	6974.28	7580.44	7455.5	7809.43	3230.49	2796.79	3141.76	2908.85	2223.38	2462.34	2609.63	2388.54	2247.38	2146.3	1977.61	2276.9
2900073G15Rik	NM_026064	NM_026064	myosin light chain, regulatory B-like	6164.29	6650.74	6659.01	6524.68	3108.77	3124.76	3535.71	3400.47	3965.18	4829.96	4287.64	4159.55	2806.97	3653.92	1386.48	1400.22	1486.52	1438.84	1523.28	686.18	404.68	564.87	492.15	422.63	451.57	542.82	442.29	630.66	648.16	456.9	614.12
Gtpbp4	AK163372;NM_027000	NM_027000	GTP binding protein 4	6154.87	6595.48	6718	7800.29	3307	3424.91	3798	2494	2632.09	3185.8	2457	2676.14	1644	1979.99	1760	1703.91	1746	1719.92	1806	1309.6	1116	1293.88	1074.42	1309.83	1441	1532	1547	1622	1592	1426	1564
Sephs2	NM_009266	NM_009266	selenophosphate synthetase 2	6129.7	6644	6563.99	3626	3748.99	3740.99	4339.76	1608.18	1736	2225	1259	1227	849.75	1097.49	1691.9	1637.61	1642	1668.97	1724	1267	1130	1351.74	1173	1266.18	1361.27	1354.67	1364.1	1169.76	1334	1083	1173
Maz	NM_010772;BC004758	NM_010772	Mus musculus cDNA, clone:Y2G0115P08, strand:plus, reference:ENSEMBL:Mouse-Transcript-ENST:ENSMUST00000032916, based on BLAT search;MYC-associated zinc finger protein	6125	6707.46	6304.23	4729.1	5915.86	5966.98	6681.46	6450.62	6364.62	7739.53	8371.31	8298.42	5877.88	7720.31	6900.78	6758.76	7321.04	7229.44	7760.14	5642.96	5030.23	5872.18	5262.2	5155	5686.03	5498.29	5211.67	5285.33	5535.91	4490.94	5420.84
Supt5h	BC059849;AK047062;NM_013676;AK146583	NM_013676	Mus musculus 10 days neonate cerebellum cDNA, RIKEN full-length enriched library, clone:B930015C11 product:suppressor of Ty 5 homolog (S. cerevisiae), full insert sequence;suppressor of Ty 5 homolog	6124.43	6477.68	6355.6	6393.38	4879.22	5035.51	5721.14	6546.72	6746.65	7935.14	7872.2	7713.05	5348.82	5397.93	5771.2	5481.71	5855.64	5659.18	6241.91	4198.6	3715.79	4317.57	4011.32	3897.97	4309.24	4531.35	4293.33	5056.22	5496.75	4815.36	5436.71
Jmjd1c	AK173162		Probable JmjC domain-containing histone demethylation protein 2C (EC 1.14.11.-) (Jumonji domain-containing protein 1C)	6122.1	6278.19	6448.29	3147.57	3602.87	3663.08	4341.86	2487.51	2380.96	2720.87	3853.82	4196.65	2571.95	2007.08	2525.1	2334.65	2527.81	2402.29	2631.93	1281.44	1302.7	1646.63	1300.99	1158.45	1332.98	1307.41	1503.98	1739.29	1708.72	1827.05	1808.41
Dnajc7	NM_019795	NM_019795	DnaJ (Hsp40) homolog, subfamily C, member 7	6116.34	6037.73	6213.55	7603.77	4009.85	3947.29	4805.93	5951	5850	6328.84	9728.57	10167	6270.62	7686.78	8309.42	7682.32	8150.8	8050.86	8206.07	6484.25	6010.83	6862.42	6050.81	5661.49	6629.76	6712.78	6661.67	6300.28	7139.49	5845.87	6804.7
Acin1	AF124725;BC094217;AF124729;AK122342;NM_001085473;NM_023190;NM_001085472;AK050467;NM_019567	NM_023190;NM_001085472;NM_001085473;NM_019567	apoptotic chromatin condensation inducer 1	6114.61	6508.42	6444.64	4802.4	6284.87	6581.08	7441.76	8195.34	7636.25	9184.61	10014.2	10303.9	6910.64	7785.28	4931.75	4492.43	5078.12	4816.08	5160.8	2485.38	2264.73	2623.28	2415.16	2206.95	2670.79	2607	2676.39	2944.6	3185.75	2736.34	3085.53
Cap1	AK053351;L12367;NM_007598;AK165565;AK162629	NM_007598	Mus musculus 0 day neonate eyeball cDNA, RIKEN full-length enriched library, clone:E130011E03 product:adenylyl cyclase-associated CAP protein homolog 1 (S. cerevisiae, S. pombe), full insert sequence;CAP, adenylate cyclase-associated protein 1	6112.68	6433.61	6372.72	8316.62	4705.77	4655.26	5416.85	6920.68	7375.7	8662.2	8848.64	9082.38	5803	6432.69	8556.33	7721.98	8674.98	8144.84	8807.92	5686.57	5108	5974.69	5133.4	4829.3	5493.48	5458.42	5460.64	5720.49	6257.95	5379.94	6009.49
Ywhah	NM_011738	NM_011738	tyrosine 3-monooxygenase/tryptophan	6107.88	6618.75	6773.13	7164.86	4930.31	4860.13	5432	5112.28	5567.4	6727.22	7729.42	8199.9	5474.14	6797.75	23656.5	21462.6	23594.8	22953.5	23440.7	24949.2	23615.8	26967.2	23874.7	23947.3	27357.2	27509	26843.1	22805.3	26593.7	22304.9	25076.7
Dnajb6	NM_011847;NM_001037941;AK169767;NM_001037940	NM_011847;NM_001037941;NM_001037940	DnaJ (Hsp40) homolog, subfamily B, member 6	6104.9	6317.1	6595.82	7493.7	3716.92	3712.22	4420.42	4672.36	4553.88	5812.57	6458.27	6727.69	4348.7	5311.79	8202.2	7149.99	7696.28	7769.19	8037.95	5162.79	4775.36	5376.01	4613.41	4448.28	4974.3	5138.84	5098.68	4638.78	5117.92	4532.39	5009.93
Rfc1	U07157;U36441;NM_011258;BC085173	NM_011258	replication factor C 1	6103.01	6272.01	6160.28	6029.93	4511.61	4619.01	5419.07	3935.28	4124.41	5348.6	3040.74	3170.12	2039.37	1958.79	1525.2	1429.37	1566.72	1544.57	1592.47	893.34	849.05	907.78	802.13	961.53	1170.29	1142.96	1088.4	1072.7	1189.43	1030.39	1156.11
Banf1	NM_001038231;NM_011793	NM_001038231;NM_011793	barrier to autointegration factor 1	6098.11	6598.76	6328.62	7682.75	5438.16	5454.92	6154.24	4349	4884.47	5292.08	3975.99	3912	2580	3204.89	2849.84	2641	2907.03	2979.98	3126	1269	1041	1229	1129.91	983	1145	1119	1088.99	820.97	927	756	773.01
Timm23	NM_016897	NM_016897	translocase of inner mitochondrial membrane 23	6096.61	6374.78	6730.97	7300.58	2918	3072.57	3338.9	2875	3125	3371	2590	2581.01	1696	2131	2656.64	2593.99	2648	2662.29	2724	2528	2219.89	2655	2313	2740	3075.01	3160	2974	2650.83	3116	2687.93	2837
Ube2c	NM_026785	NM_026785	ubiquitin-conjugating enzyme E2C	6087.26	6629.59	6273.4	3820.38	5213.88	5100.06	5858.55	3126.62	3417.37	3868.8	1094.85	959.51	761.67	1061.94	486.85	528.03	596.09	527.3	595.55	77	58.97	77.03	51.69	48.72	62.94	47.73	40.01	33.95	34.47	15.12	31.97
Fscn1	NM_007984	NM_007984	fascin homolog 1, actin bundling protein	6085.98	6878.85	6613.68	9005.73	4503	4321.96	4752.57	11363	11984.4	11168.4	21166	19548.5	15065.8	18536	19025.7	18955.8	20092	18942.2	20913.7	13763.9	11992.7	13380.2	13121	10956.7	11182	11686.4	10587.8	7072.77	7479.84	6561	7313.99
Ucp2	NM_011671	NM_011671	uncoupling protein 2 (mitochondrial, proton)	6069	6603	6448.98	4481.17	3515.99	3386	3713	1060.05	1359	1830	892	847.1	583	710.01	330	326	374.39	344	395	240	135	170	173	100	135	129	71	119	138	60	147
Copa	NM_009938;AK052724;AK032071;AK044485;AK164910	NM_009938	Activated spleen cDNA, RIKEN full-length enriched library, clone:F830001D09 product:coatomer protein complex subunit alpha, full insert sequence;Mus musculus 7 days neonate cerebellum cDNA, RIKEN full-length enriched library, clone:A730099C22 product:COATOMER ALPHA SUBUNIT (ALPHA-COAT PROTEIN) (ALPHA-COP) (HEPCOP) (HEP-COP) [CONTAINS: XENIN (XENOPSIN-RELATED PEPTIDE); PROXENIN] homolog [Homo sapi…	6067.97	6358	6501	7192.44	6330.28	6597.89	7454.98	11982.8	12549.5	14235.3	17187.1	18172.6	12237	12433.4	9974.42	9362.79	10261	9723	10320.9	8063.48	7242	8271.47	7337	7608.39	8580	8613.28	8356.33	7346.97	7345	7007.92	7538.66
Setd5	AK053541;NM_028385;BC083184	NM_028385	SET domain containing 5	6064.56	6532.63	6413.69	4549.61	5696.55	5979.15	6856.07	5982.57	6001.06	7716.41	7926.71	8163.24	5363.32	5048.98	4460.29	4235.25	4700.42	4433.99	4863.02	4027.91	3769.06	4463.79	3745.28	4014.64	4306.23	4294.48	4655.54	4243.05	4051.32	4248.18	4440.77
Hspa14	AK088996;AK150000;AK153397;NM_015765	NM_015765	heat shock 70kDa protein 14 isoform 1;Bone marrow macrophage cDNA, RIKEN full-length enriched library, clone:I830154G21 product:heat shock protein 4, full insert sequence (11 days pregnant adult female placenta cDNA, RIKEN full-length enriched library, clone:I530016N11 product:heat shock protein 4, full insert sequence);Bone marrow macrophage cDNA, RIKEN full-length enriched library, clone:G53011…	6064.41	6280.99	6449.57	4581.18	3141	3278.82	3952.46	2566	2744.23	3109	2476	2482.99	1563	1878.69	1891	1796.99	1859	1848	1872.62	1044	899.93	1044.94	946	816	944	949	937	882	877.42	897.95	937.03
Mtap4	AK163450;BC042645;NM_008633;BC050893;AK146790;BC055364;BC055332;AK004694	NM_008633	Mtap4 protein;10 days neonate medulla oblongata cDNA, RIKEN full-length enriched library, clone:B830016E23 product:microtubule-associated protein 4, full insert sequence (1 cell embryo 1 cell cDNA, RIKEN full-length enriched library, clone:I0C0048K14 product:hypothetical protein, full insert sequence);17 days embryo heart cDNA, RIKEN full-length enriched library, clone:I920056E10 product:microtub…	6060.05	6450.54	6278.26	7708.28	5719.01	5908	6967.96	10755.6	11057.1	13380.4	15356	15627.1	10554.7	10895.6	13634.4	12687.5	14244.4	13266.8	14331.4	11764.1	10964.8	12822.5	11254.1	11266.3	12446.2	12802	12799.9	11032	11890.1	11024.4	11683.1
Clic4	NM_013885	NM_013885	chloride intracellular channel 4	6047.55	6607.64	6620.89	5796.33	5268.32	5223.12	6176.36	7824.39	8366.37	10186.6	7476.96	7563.47	4910.2	5254.48	2374.81	2210	2580.98	2345	2529.99	946.59	807	905.05	845.82	994.01	1003	1125	1090.64	837.93	918	999.4	851
Xpot	NM_001081056	NM_001081056	exportin, tRNA (nuclear export receptor for)	6040.22	6359.27	6578.41	6018.09	4390.85	4261.64	5076.52	3959.86	4132.4	5092.43	3908.87	3859.99	2554.42	2586.17	4013.26	3799.08	4057	3881.4	4104.98	3229.04	2841.17	3373.99	2896.36	3227.31	3509.9	3612.57	3633.95	3441.28	3401.84	3567.07	3561.36
Dst	NM_133833;AK129201;NM_134448;DQ463750	NM_133833;NM_134448	BPAG1 isoform 3 (Fragment);MKIAA0728 protein (Fragment);dystonin isoform a;dystonin isoform b	6037.82	5745.03	5965.07	1831.03	5113.4	5502.33	7507.44	4459.66	3746.44	4450.29	8477.48	9126.37	5798.05	2728.3	7810.92	6970.12	8308.3	7568.48	8520.47	10665.4	10277.2	12377.1	9796.73	9625.33	9319.55	9577.25	11867.3	10773.6	9054.64	11332	11327.9
Znf740	AK144707;BC066011		Zinc finger protein 740	6037.55	6557.06	6006.68	3278.99	3812.69	3854.16	4510.91	3200.66	3230.67	3917.26	5295.95	5454.53	3371.67	4032.34	2642.68	2361.91	2317.07	2571.68	2549.68	1353.81	1140.29	1453.44	1331.26	1439.73	1610.72	1455.06	1647.89	2113.55	2116.41	1737.14	2031.37
Ahctf1	BC005735;NM_026375	NM_026375	AT hook containing transcription factor 1	6030.97	6406.65	6546.37	5717.83	4712.15	4825.96	5646.97	4750.86	4591.52	6136.74	5348.72	5411.95	3471.44	2948.82	1976.83	1845.5	1984.75	1894.99	2034.74	843.28	747.38	949.42	789	733	811.2	807.37	843.65	893.77	849.03	797	974
Tcf20	AK122239;NM_013836	NM_013836	transcription factor 20	6010.25	6444.01	6454.99	4469	3966.47	3946.69	4713	2204.85	2218	2882.13	3719.04	3848.37	2359.14	1937.99	4033.98	3761	4196.15	3898.99	4337	3319.47	2976.02	3527.71	2976.15	2678.99	2830.01	2824.82	3000	2785	2310.93	2507.98	2984.06
Cdc2a	NM_007659	NM_007659	cell division cycle 2 homolog A	6010	6263.94	6299.03	5395.55	3765	3960	4544	2870	3187.99	4095	1355	1428.78	895	1073	640	691	694	652.33	710	50	32	19	30	24	19	15	6	21	21	6	9
Myef2	AK048404;NM_010852;AK129336;AK012133;AK143230;U13262	NM_010852	myelin basic protein expression factor 2	6010	6045.1	6329.67	5838.88	4380.92	4460.66	4894.89	6433.09	6168.03	6691.97	8182.87	8810.11	5522.46	6203.86	6485.15	5954.6	6688.99	6344.16	6608.12	3001.62	2762.92	3369.47	2841.41	2096.24	2473.11	2431.6	2625.89	2176.67	2152.4	2087.18	2226.52
Eif3i	NM_018799	NM_018799	eukaryotic translation initiation factor 3	6009.99	6379.29	6222.98	8510.98	3889.99	3829	4418.89	5240	5667	5959.81	4256.06	4094	2753	3751.85	3083.7	3082.99	3375	3296.29	3405.69	2236.59	1996	2286	1971	2132.68	2366.15	2451	2288	2236	2482	2066.97	2334
Eif4ebp1	NM_007918	NM_007918	eukaryotic translation initiation factor 4E	6009	6649.99	6296.94	9263.78	4297.66	4141	4941.58	986.92	1170	1559	1236.57	1226	878	1165	540	673	620	585	570	146	102	119	133	124	127	105.02	107	94	89	94.01	108
Nol1	NM_138747	NM_138747	nucleolar protein 1	6007.75	6447.95	6435.34	6314.04	3693.17	3792	4059.73	1898.99	2041.41	2759.98	1810	1653	1243	1406.96	1939.93	1871.09	1981.11	1956	1967.09	1458	1279	1417	1285.99	1333	1395	1417.99	1413	1058	1184	989	1059
Itgb1	U37029;AK135521;NM_010578	NM_010578	integrin beta 1 (fibronectin receptor beta);Mus musculus 0 day neonate head cDNA, RIKEN full-length enriched library, clone:4833441E14 product:integrin beta 1 (fibronectin receptor beta), full insert sequence	6004	6179.05	6243	9265.73	5998.86	5834.96	7141	9728.95	10637	14851.8	14840.4	15963	10432	10979.9	4558.91	4490	5072	4716.7	4899	4310.12	3270.96	3884.96	3373.85	3457.11	3890	4322.72	3843.5	4747.09	4969.99	3832.55	4481.99
Enc1	NM_007930	NM_007930	ectodermal-neural cortex 1	5996.33	6852.95	7159.68	3875.6	3643	3531.05	4341.96	4495.97	4469.88	4248.97	7968.41	8206.14	5504.86	5836.95	10755.7	9897.07	10945.2	10431.5	11593.4	4103.99	3633.01	4373.94	3808.99	2292.2	2549.04	2602.33	2473.77	2210.38	1924.46	1830.64	2309.98
Fkbp3	NM_013902	NM_013902	FK506 binding protein 3	5983.1	5770.19	6042.39	4645.51	4719.45	4583.88	5608.18	4025.92	4262.58	4936.28	3179.1	3313.93	2095.57	2673.44	3907.67	3711.37	3899.47	3780.05	3862.69	3615.09	3609.21	4173.63	3633.14	3837.25	4486.6	4445.63	4527.35	5259.83	6606.73	5185.98	5589.22
Prps1	NM_021463	NM_021463	phosphoribosyl pyrophosphate synthetase 1	5975.88	6153.84	6231.09	5227.37	4618.32	4657.44	5466.51	1712.69	1871.01	2119.96	1572.59	1569.07	989.69	1184.94	2400.22	2236.65	2403.8	2423.38	2456.47	2094.9	1971.36	2271.24	2095.39	1943.81	2252.77	2343.87	2314.95	1918.33	1946.63	1775.85	2025.08
Hn1l	BC055351;NM_198937;AK169647	NM_198937	Mus musculus hematological and neurological expressed 1-like, mRNA (cDNA clone IMAGE:5029883), partial cds;hematological and neurological expressed 1-like	5967.87	6273.97	6427.82	7087.69	4320.96	4341.22	5212.6	5712.69	6260.43	7465.9	3858.06	3993.88	2702.62	2944.99	2256.79	2117.4	2217.6	2168.15	2297.14	945.9	876.74	981.54	938.19	568.06	622.8	681.25	671.78	316.83	347.16	338.64	331.12
Sfrs11	NM_001093753;AK215844;AK040467;AK192239;BC083359;NM_026989;AK163152;NM_001093752	NM_001093753;NM_026989;NM_001093752	Mus musculus 16 days embryo head cDNA, RIKEN full-length enriched library, clone:C130025D20 product:SPLICING FACTOR ARGININE/SERINE-RICH 11 (ARGININE-RICH 54 KDA NUCLEAR PROTEIN) (P54) homolog [Homo sapiens], full insert sequence;7 days neonate cerebellum cDNA, RIKEN full-length enriched library, clone:A730040I16 product:Splicing factor homolog;Mus musculus 10 days embryo whole body cDNA, RIKEN f…	5958.33	6139.53	6038.84	4998.52	4461.15	4461.61	4965.8	6217.58	6497.06	7345.02	8220.41	8475.22	5373.48	6080.95	4859.39	4359.42	4860.7	4689.1	4983.35	2011.03	1827.26	2199.08	1881.06	1912	2278.02	2248	2560	2905.96	3035.72	2810.93	3323.94
Pelp1	NM_029231;AK016197	NM_029231	proline-, glutamic acid-, leucine-rich protein;Adult male testis cDNA, RIKEN full-length enriched library, clone:4930563C04 product:hypothetical protein, full insert sequence (Novel protein)	5957.19	6745	6375.09	9567.93	4393	4229.93	4746.97	3379.7	3687.99	4250	3770.01	3819.33	2599.97	2996	3227	3050.99	3214	3177.36	3467.02	2592.93	2261.99	2629	2407.2	2159	2404.92	2552.98	2176	1936	1887	1721.95	1990
Psma7	NM_011969	NM_011969	proteasome (prosome, macropain) subunit, alpha	5953.96	6359.98	6329.84	6897.73	3214.45	3331.51	3829.75	4701.68	5033.63	5213.86	5580.66	5615.72	3620.06	4930.86	4790.72	4538.92	4802.13	4777.58	4953.99	2826.76	2625.45	2987.23	2754.13	2436.92	2913.85	2847.04	2796.63	2311.69	2710.99	2338.88	2494.74
Trim6	NM_001013616;AK040000	NM_001013616	tripartite motif protein 6;Mus musculus tripartite motif protein TRIM6 (Trim6) mRNA, partial cds	5943.82	6279.92	6369.63	5294.59	3637.23	3802.99	4481.69	414.69	441.2	745.24	204.87	213.44	137.01	152.25	238.2	247.35	227.09	207.49	242.17	32.32	28.42	34.32	17.15	31.37	30.8	20.42	22.6	35.58	45.31	34.54	44
Apobec3	NM_030255;AK044394;BC003314;AK167986	NM_030255	apolipoprotein B editing complex 3	5937.06	6220.19	6063.46	2756.98	3860.97	3868.99	4210.37	528	589.86	651	413	400	259	306	125	140	142	123	135	32	15	13	20	10	23	20.29	7	24	16	10	26
Sox2	NM_011443	NM_011443	sex-determining region Y-box 2	5936.71	6552.89	6516.25	10779.8	8802.28	8795.58	9881.87	4647.23	4481.17	4489.05	2121.29	1944.05	1466.32	1806.06	841.98	891	954.46	972.06	968.98	91	59	79	70	56.79	75	85	47	109	72.02	72	90
Psma4	NM_011966	NM_011966	proteasome (prosome, macropain) subunit, alpha	5936	5975	6289	7559.89	3382	3145.82	3865.54	3830.23	4143	4675.99	4090.07	4205.66	2581.37	3455.49	4078.79	3989.04	4261.96	4185.8	4260.99	2478.88	2335.05	2719	2226.96	2223	2344.97	2544.96	2399.17	2057.67	2352	2000	2202.96
Polr2e	NM_025554	NM_025554	polymerase (RNA) II (DNA directed) polypeptide	5935.49	6349.96	6298.41	6444.05	2742.01	2642.98	2854	1960	2084.99	2414	1686	1548.82	1105.99	1383	1048	1122	1204	1177	1209	854.91	746	857	744	861	945	903	930.86	810	942.41	726.97	882
RP23-153N12.1	BC114997		Novel protein	5931.38	6725.57	6327.12	6400.2	4623.36	4918.32	5629.12	2577.6	2873.96	3353.29	1785.5	1706.8	1226.59	940.57	1138.47	940.19	1033.64	1007.48	1086.63	695.33	633.63	786.26	636.24	733.66	739.33	880.57	881.07	752.46	691.97	673.32	900.36
2410014A08Rik	X07997;NM_175403	NM_175403	hypothetical protein LOC109154;Mus musculus RIKEN cDNA 2410014A08 gene, mRNA (cDNA clone IMAGE:3599558), partial cds	5930.23	6288.85	6427.03	4146.7	4879.63	4780.13	5674	9873.9	10599.8	15023.6	9084.98	9385.48	6002.97	6337.55	4499.77	4142.55	4972.51	4637.74	5154.99	3732.6	3070	3838.02	3489.64	3161	3562.98	3567.52	3526.1	3427	3537.01	3321	3657.85
Glrx3	NM_023140	NM_023140	glutaredoxin 3	5928.76	6141.43	6402.64	7250.99	3835.47	3818.98	4528.24	4302.06	4456.94	4466.12	5063.93	5324.98	3323.85	4257.37	5458.65	5003	5461.22	5337.07	5479.24	4088.23	3778.63	4455.79	3761.67	3675.72	4508.01	4329.13	4459.87	4003.59	4476.97	3845.21	3973.75
Ywhab	NM_018753	NM_018753	tyrosine 3-monooxygenase/tryptophan	5912.74	6104.09	6279.56	7360.22	4675.44	4652.04	5562.89	9972.77	10154.8	11695.1	14323.4	15152.2	9846	11200.6	28789.8	25505.1	27936.1	27392.8	28381.7	22044.5	20691	23609.2	20811.2	17541.3	20041.2	19845.5	20067.6	17457.5	17888.5	15822.6	18391.2
Gcn1l1	AK158040;AK041717;NM_172719	NM_172719	Mus musculus 16 days neonate thymus cDNA, RIKEN full-length enriched library, clone:A130017M23 product:hypothetical protein, full insert sequence;GCN1 general control of amino-acid synthesis	5912.48	6773.82	6444.01	4673.82	6599	6872.21	7557.47	7698.83	7994.61	9142.69	8572.7	8533.56	5946.36	5587.12	5857.36	5556	5936	5866.98	6510.06	4391	3665.11	4504.21	3993.98	3428.18	3812.19	3909.67	4056.84	4597	4513.02	4160.99	5044.96
Azin1	NM_018745;NM_001102458;BC046814	NM_018745;NM_001102458	antizyme inhibitor 1;Mus musculus antizyme inhibitor mRNA, complete cds	5907.55	6020.99	6220.74	4803.17	4348.76	4488.96	5206.34	4776.85	4654.72	5388.46	7021.17	7580.36	4772.96	5207.99	15407.2	14245.8	15366.5	15026.3	15503.3	6006.99	5854.17	6692.08	5459.1	3847.96	4432.71	4282.36	4359.95	3786.51	3372.17	3397.28	3951.99
Msn	AK087001;AK031171;NM_010833	NM_010833	Mus musculus 13 days embryo forelimb cDNA, RIKEN full-length enriched library, clone:5930420P08 product:moesin, full insert sequence;moesin	5885.26	6281.59	6365.33	5951.98	4239.49	4409.93	5135.09	6312.39	6441.6	7355	3793.99	3947.98	2751.98	2746.75	1216	1243	1340.02	1317.98	1382	507	334.98	342	333	268	233	311	254	595	404	344	510
Cirh1a	AK173318;NM_011574	NM_011574	cirrhosis, autosomal recessive 1A;Cirhin (Testis-expressed gene 292 protein)	5883.67	6165.91	6390.31	8538.23	4126.24	4294.34	4916.74	2082.7	2220	2940.96	1977.99	1941.94	1246.95	1443.2	1366	1244.97	1271	1438	1376.98	882	715	866.96	745	829.9	905.26	930	861	951	1039.14	857	1001.32
Tcea1	AK131928;NM_011541	NM_011541	transcription elongation factor A (SII) 1;Mus musculus ES cells cDNA, RIKEN full-length enriched library, clone:2400004M07 product:transcription elongation factor A (SII) 1, full insert sequence	5883.41	6042.69	6223.65	8152.23	6060.49	6193.35	7300.35	5487	5650.86	6210.27	6701.89	7353.91	4581	5425.29	4669.85	4164.54	4664.39	4520.88	4666.14	3102.26	2765.57	3372.12	2767.33	3125.91	3359.81	3450.66	3630.71	3271.62	3436.99	3255.29	3303.35
Actl6a	NM_019673	NM_019673	actin-like 6A	5881.78	5996.43	6048.53	5672.71	4149.87	4052.01	4646.53	3038.97	3373.72	3588.33	3100.21	3046.36	2086.46	2600.51	901.71	860.97	830.69	870.99	875.86	190.99	138	178.41	131	106	148	129	127.37	140.94	155	144	153
Atrx	AK172134;AK032955;NM_009530;AK135019;AK088095	NM_009530	Activated spleen cDNA, RIKEN full-length enriched library, clone:F830044L17 product:alpha thalassemia/mental retardation syndrome X-linked homolog (human), full insert sequence;alpha thalassemia/mental retardation syndrome	5873.67	5872.75	5978.21	4152.51	5108.99	5474.65	6546.96	6150.02	5997.62	7261.92	10409.4	11475.4	7194.02	5359.29	9710.69	8673.19	9534.38	9203.86	9485.12	6172.17	6147.88	7110.98	5978.84	4492.55	4671.23	4933.04	5457.86	3869.95	3415.23	3877.87	4029.57
Nup93	AJ505051;BC023140;AK045380;NM_172410	NM_172410	nucleoporin 93;Mus musculus ES cells cDNA, RIKEN full-length enriched library, clone:2410008G02 product:similar to DEAD EYE [Brachydanio rerio], full insert sequence	5873	6454	6262.79	9488.31	4393.03	4278	5240	3728.87	3948	4640.7	3497.34	3603.58	2384	2608.79	2154	2026	2229.03	2105.64	2218.34	1156.86	1086.92	1261.02	1108.18	1329.96	1448	1356.35	1406.77	1357	1628.22	1448	1480
Gnas	NM_001077507;AK020895;AY519504;NR_003258;NM_201617;NM_019690;NM_001077510;NM_201616;AK039035;NM_022000;NM_201618	NM_001077507;NM_201617;NM_019690;NM_001077510;NM_201616;NM_022000;NM_201618	GNAS complex locus isoform c;GNAS complex locus isoform h;Mus musculus guanine nucleotide binding protein, alpha stimulating (Gnas) mRNA, alternatively spliced 5' flanking region;GNAS complex locus isoform d;GNAS complex locus isoform g;GNAS complex locus isoform f;GNAS complex locus isoform e	5861.59	6438.65	6219.83	3379.16	7580.97	7358.93	8891.7	25903.6	29396.9	36180.3	45481	44946.7	31199.4	37923	46103.6	44045.9	47795	46418.7	48497.5	40707.3	35815.1	41765.8	37497.6	35082.9	39826.9	39385.8	37665.9	45816.8	50868.3	42635.8	48358.3
Isyna1	AK137089;NM_023627	NM_023627	myo-inositol 1-phosphate synthase A1;Mus musculus myo-inositol 1-phosphate synthase A1 (IsynA1) mRNA, complete cds	5860	6506.07	5949	4215.95	2776.01	2695.68	3036	1696	1977.43	2879.79	1858.26	1764.96	1318	1616	819	836	824	731	821	293	252	253	277	153	162	160	148	210	195	119	210
Sec31l1	BC071249;AK007598;AK143455		10 days neonate olfactory brain cDNA, RIKEN full-length enriched library, clone:E530119K10 product:SEC31-like 1 (S. cerevisiae), full insert sequence. (Fragment);10 day old male pancreas cDNA, RIKEN full-length enriched library, clone:1810024J13 product:hypothetical protein, full insert sequence. (Fragment);Sec31a protein (Fragment)	5847.43	6272.38	6116.09	6320.49	4674.09	4590.47	5320.52	4970.44	5521.83	6867.73	7839.43	7563.28	5368.48	5378.62	4362.94	4162.27	4617.21	4373.62	4732.37	4073.7	3510.82	4166.31	3708.82	4239.46	4499.07	4559.71	4410.22	4423.32	4661.42	4353.11	4643.3
Ccnd1	NM_007631	NM_007631	cyclin D1	5845.36	6608.57	6580.32	3804.69	2868.51	3051.23	3555.94	5048.41	5801.61	6519.52	4225.71	3573.22	2539.56	2661.64	759	804	782.96	762.89	766.83	241.03	164.1	173	180	166	179	170	133.97	341.67	292	191	258
Gatad2a	AK160058;AK083473;BC038221;NM_145596	NM_145596	Mus musculus 9 days embryo whole body cDNA, RIKEN full-length enriched library, clone:D030023N11 product:weakly similar to MI-2 HISTONE DEACETYLASE COMPLEX PROTEIN 66 [Xenopus laevis], full insert sequence;p66 alpha homolog	5839.63	6361.6	6146.05	8528.4	5685.92	5973.44	6692.27	4218.9	4496.85	5391.73	4488.18	4186.94	2946.91	3119.17	1622.1	1486.31	1738.83	1614.19	1805.91	1033.04	845	975.03	878.03	1099	1254.51	1240.98	1176.21	1225.98	1281.07	1191.94	1286.05
Eif3f	NM_025344	NM_025344	eukaryotic translation initiation factor 3	5835.33	6227.69	6148.08	7305.94	4955	4691.97	5556	6917.99	7068.59	7140.67	7087.06	6971.99	4778	6896.56	4374	4398.78	4584	4607.89	4832.97	2933.76	2543	2763.76	2603	2146.97	2396.79	2440	2255	2008.05	2212.02	1686.96	2131
Otud4	AK122429;NM_001081164	NM_001081164	HIV-1 induced protein HIN-1	5828.02	6108.52	6298.4	7497.98	6379.26	6504.65	7897.52	6002.13	6018.87	8656.3	4933.57	5277.63	3257.41	3054.9	2905.97	2650.15	2768.99	2744.08	2900	2266.78	1881.72	2337.89	1943.06	1834.88	1966	2029.33	2112.36	1478	1478.97	1576	1577.87
Hnrpdl	NM_016690;BC021374;AK011143	NM_016690	Mus musculus mRNA for JKTBP, complete cds;heterogeneous nuclear ribonucleoprotein D-like	5824.54	5766.32	5930.37	4044.19	5864.07	5636.99	6593.66	11485	11570.7	13359	10359.8	10501.4	6923.2	8921.97	8189.07	7473.81	8308.65	8068.1	8062.84	3163	3005.88	3420.04	2916.03	2346.31	2693.81	2734.07	2825.03	2974.02	3401.2	2928.03	3132
Rybp	NM_019743	NM_019743	RING1 and YY1 binding protein	5817.99	6290	6369.33	5452.94	4376	4497.91	5298.32	2557	2735.9	3449.8	3599.98	3673.99	2477.4	2491.96	3856.14	3615	3870.98	3731.65	3871.44	2444	2138.27	2530	2158.32	1741	1996.87	1989.98	1989	1669.01	1652.95	1504	1694
Khdrbs1	AK137122;AK050520;NM_011317	NM_011317	KH domain containing, RNA binding, signal	5817.12	6166.55	6119.19	6988.67	4651.98	4629.93	5626.24	10842.7	11028.6	12395.9	13003.8	13589.5	8941.98	10679.9	8230.68	7695.16	8014.68	7767.06	8150.61	4048.43	3733.99	4273.91	3871.32	3335.68	3565.19	3839.9	3863.46	3268.12	3508.62	3035.12	3499.03
Pdap1	NM_001033313	NM_001033313	PDGFA associated protein 1	5814	5976.49	6025.73	5797.83	3086.81	3066.99	3394.08	4287.96	4142	5349.99	4758	4972.44	3223	3823.99	5292	4829.33	5131.87	5052	5361.08	3303.98	2992.97	3487.26	3063	2701.24	3031	3072.81	3033.49	2353.87	2578.95	2182	2450.06
Snrpd2	NM_026943	NM_026943	small nuclear ribonucleoprotein D2	5808	6128.96	5870	7517	2724	2837	3019	3436	3457	3539	2569	2435	1659	2209	2419	2473	2600	2494.5	2599	1535.85	1355	1575	1382	1290	1435	1445	1436	1281	1381.98	1119.01	1245
Ube2n	NM_080560	NM_080560	ubiquitin-conjugating enzyme E2N	5805.86	6028.05	6304.99	5418.37	3308.54	3218.51	3975.82	5199.27	5293.56	5989.85	6594.89	6942.69	4381.97	5124.72	9138.32	8336.66	9061.05	8471.84	9136.34	7445.76	7093.66	8253.78	7038.06	6975.09	8060.87	8168.68	8157.95	7248.43	7781.16	7020.13	7642.31
Ankrd17	AF130371;AK153560;AK044355;NM_198010;AY026253;NM_030886	NM_198010;NM_030886	ankyrin repeat domain protein 17 isoform a;ankyrin repeat domain protein 17 isoform b;Ankyrin repeat domain containing protein FOE;Bone marrow macrophage cDNA, RIKEN full-length enriched library, clone:I830175L21 product:ankyrin repeat domain 17, full insert sequence. (Fragment)	5804	6393.9	6549	5723.12	5414.76	5549	6363.19	7186.28	7116.89	9991.51	9719	10085.4	6716.27	4721.27	8218.4	7556.83	8384.48	7823.53	8467.17	7069	6497.85	7644.46	6578.92	6092.81	6624.12	6631.91	6895.08	6258.77	5306.64	5742.57	6543.99
Paip2	AK154453;NM_026420	NM_026420	polyadenylate-binding protein-interacting	5801.73	5917.78	6220.87	4982.31	3403.51	3340.88	4023.95	4410.51	4604.6	5188.17	5911.96	6442.27	3941.01	5134.26	6149.85	5755	6085.96	5890.03	6096.33	4905.27	4692	5427.98	4562.91	5082	5887.95	5753.07	6034.8	6141.91	7187.89	6076	6345.6
Topbp1	NM_176979	NM_176979	topoisomerase (DNA) II beta binding protein	5795.31	5956.46	6183.62	4697.66	5017.53	5176.25	5783.27	5467.63	5794.87	7422.78	4510.09	4617.19	2899.35	2914.37	1554.28	1501.7	1613.6	1580	1658.78	763.92	652.23	792.55	641.21	754.64	770.5	766.18	812.24	697.13	747.5	635.05	683.94
Zic3	BC080734;NM_009575;AK034780	NM_009575	zinc finger protein of the cerebellum 3;12 days embryo embryonic body between diaphragm region and neck cDNA, RIKEN full-length enriched library, clone:9430037B07 product:zinc finger protein of the cerebellum 3, full insert sequence;Mus musculus 12 days embryo embryonic body between diaphragm region and neck cDNA, RIKEN full-length enriched library, clone:9430037B07 product:zinc finger protein of…	5785.82	6382.88	6361.56	3299.39	3176.22	3331.11	3665.44	670	560.28	455.88	847.74	861.1	599.98	629.02	1007.66	934.16	1052.84	991.17	1039	121.74	101	123	101.99	92	91	85.91	61	73.02	56	50.62	78
Hyou1	BC019785;NM_021395;S78797	NM_021395	Hyou1 protein;hypoxia up-regulated 1	5783.05	6272.76	6249.7	6547.49	5098.65	5183.71	5882.56	5934	6307.62	8233.33	6019.1	5952	4064.63	4467.76	5163	4912	5660	5287.53	5599.25	6976.85	5694.88	6441.91	6150	7934.02	8304.56	9084.99	8904.66	6542.1	7075.28	6753.94	6711.68
Tmem2	AK172599;AK156343;NM_031997;NM_001033759;AK172691	NM_031997;NM_001033759	transmembrane protein 2;Mus musculus bone marrow macrophage cDNA, RIKEN full-length enriched library, clone:G530008N16 product:similar to Transmembrane protein 2 [Homo sapiens], full insert sequence	5776.99	6139.97	6204.31	4447.42	6404.21	6573.22	7641.79	8098.44	7847.43	8665.67	10481.1	10544.1	6743.76	6429.39	1220.8	1136.97	1325.08	1230.01	1375.97	416	293	361	330.58	246	303.01	322	256.47	378	324.33	300	380
Lonp1	BC058735;NM_028782	NM_028782	Mus musculus adult male lung cDNA, RIKEN full-length enriched library, clone:1200017E13 product:LON homolog [Rattus norvegicus], full insert sequence;protease, serine, 15	5776.78	6246.32	5808.99	5025.36	4088.12	4237	4761.91	3686	3718.09	4496	3544	3486.74	2446.02	2838	3034.98	2874.9	3096.01	2994.87	3438	2448	2078.83	2491	2165.72	2515	2769.47	2796	2824.89	3101	3437.77	3217.2	3119.43
LOC100039945	NM_001099317	NM_001099317	hypothetical protein LOC100039945	5775.94	6243.74	6300.84	4599.93	3854.73	3853.98	4737.55	6715.56	6849.8	7364.95	5510.33	5323.95	3608.75	4584.97	1995.93	2097.98	2189.88	2150.92	2191.88	506.94	369.89	451	396.82	529.98	604.98	592.96	606.93	1121.88	1222.95	1014.99	1238.93
Dtymk	S82853;AK080078;NM_023136	NM_023136	Mus musculus adult male tongue cDNA, RIKEN full-length enriched library, clone:2310008C05 product:thymidylate kinase, full insert sequence;Dtymk protein;deoxythymidylate kinase	5769.98	5964.3	5959.01	4289.68	3018.69	3092.1	3514.98	2669.3	2889.81	2915	1597.12	1616.95	1055.99	1335.86	1179.21	1072.21	1119	1118.11	1158	529.08	443	536.83	437.96	369	428.98	433	445.98	438.01	391	356.68	422
Ctps	AK148259;NM_016748	NM_016748	cytidine 5'-triphosphate synthase	5764	6083	6104.48	5794	3573	3407.98	3927.7	2924	3127.74	3689.66	2940.47	2900	2016	2380.02	3164	3042	3182.42	3225.11	3257	2551.53	2289.28	2709	2326.9	2407.17	2684	2868	2698.95	2189.41	2361	1971	2201.71
Nup98	AK164402;AK164743;AK146491;AK137234;BC078630;NM_022979	NM_022979	Nup98 protein (Fragment);nucleoporin 98;Mus musculus nucleoporin 98 (Nup98) mRNA, partial cds, alternatively spliced	5753.99	6156.83	6313.45	6866.91	4229.72	4403.63	5044.39	3721.66	4008.55	5564.36	3826.09	3900.31	2619.37	2266.66	2011.9	1945.67	2131.96	2020.66	2223.77	1469.85	1267.55	1543.18	1292.89	1440.21	1482.05	1582.91	1617.83	1611.24	1495.4	1611.09	1635.09
Slc25a39	NM_026542;AK182785	NM_026542	Mus musculus adult male kidney cDNA, RIKEN full-length enriched library, clone:0610009E11 product:MITOCHONDRIAL CARRIER PROTEIN CGI-69 LONG FORM homolog [Homo sapiens], full insert sequence;solute carrier family 25, member 39	5742	6248.88	6074	8239.07	4360.6	4472.11	4929.48	3153.94	3652	4002	2996	2827	1956	2470	2650	2830	3089	2903	3162.36	3966.07	3302.22	3857	3725.65	4281	4615	4687.92	4434.44	3805	4304.9	3701	3838.55
Xpo7	AK143729;AK051105;NM_023045;AK035775	NM_023045	exportin 7;Mus musculus mRNA for Ran binding protein 16	5737.89	5945.91	6135.44	5233.24	3977.34	3985.85	4755.14	4425.95	4457.49	5527.4	5495.21	5582.61	3572.11	3587.6	3765.97	3345.18	3804.51	3617.05	3988.59	2477.86	2284.47	2758.22	2354.49	2517.08	2800.55	2823.76	2952.43	3384.4	3181.66	3154.11	3493.94
Tmpo	AK156206;AK134216;NM_001080129;NM_011605;NM_001080132;AK159161;NM_001080131;NM_001080134;NM_001080130	NM_001080131;NM_001080134;NM_001080129;NM_011605;NM_001080130;NM_001080132	thymopoietin isoform beta;thymopoietin isoform gamma;thymopoietin isoform delta;Mus musculus 10 days embryo whole body cDNA, RIKEN full-length enriched library, clone:2610305J08 product:thymopoietin, full insert sequence;thymopoietin isoform zeta;thymopoietin isoform alpha;thymopoietin isoform epsilon	5735.95	6097.73	5944.61	5885.33	5415.03	5258.06	6191.68	11478.4	11623	14279.1	7628.44	7917.56	5270.25	5958.91	3423.41	3373.71	3576.29	3497.87	3646	1176.24	1083.97	1286.15	1068.01	1112	1260.13	1235.93	1286.01	1302.18	1247.99	1133.49	1286.19
Bms1	NM_194339	NM_194339	BMS1-like, ribosome assembly protein	5735.43	5901.99	5822.99	6451	3564.05	3688.99	4309.99	3027	2936.21	4016.71	2920.18	2883	1910	2063.08	1533	1496	1611	1514.29	1680	799	674	751	719.96	714	755.08	755	819.62	832.89	877.66	827.47	929
Gltscr2	AK158665;AK079167;NM_133831	NM_133831	glioma tumor suppressor candidate region gene 2	5729.99	6284.58	5864.01	7164.86	4053.58	3887.98	4446.93	4117.11	4162.06	4644.76	4310	4129	2725.72	3768.02	2595.99	2392	2581.98	2495.99	2785	1565	1317	1532	1405.58	1262.97	1435	1442.95	1403.94	1311.03	1516.99	1189	1352
Taldo1	NM_011528	NM_011528	transaldolase 1	5716.44	5896	5838.97	8071.75	3535.99	3410	3993	3638.54	3948	3932.11	3464.01	3398.82	2267	2898.03	2674	2587	2778.88	2736	2843	1120	948	1058	977	836	839	852	908	740	818	628	790
Abcc4	NM_001033336	NM_001033336	ATP-binding cassette, sub-family C (CFTR/MRP)	5712.69	6055.5	6069.94	3108.37	3882.11	4053.71	4528.18	675.15	726	1153.25	532.84	572.05	394.06	318	191.1	212	216	197	223	125	87.01	110	108	106	102	120	98	152.86	116	116	161
Atp6v1a	AK160792;NM_007508;AK140873	NM_007508	ATPase, H+ transporting, lysosomal V1 subunit A	5712.13	5902.91	6086.77	5901.22	4113.63	4266.13	4984.61	4503.98	4660.47	5633.81	5808.01	6138.7	3986.56	4497.01	16078.6	14571.3	16148.6	15350.6	16166	16055	14969	17326.7	15095.5	15589.2	17682.9	17988.9	17993.8	16869	17616.2	16758	17654.1
Ezh2	BC079538;AK088575;NM_007971	NM_007971	enhancer of zeste homolog 2	5710.61	5802.46	5791.65	4308.68	3411.14	3476.86	4130.8	6259.99	6462.03	6984.99	4943.93	5108.27	3211.28	3696.26	1125	1082	1136	1124.94	1217.99	93	53	55	44	41	47	34	27	40	45	42	42
Racgap1	NM_012025;AK165897;AF212320	NM_012025	Rac GTPase-activating protein 1	5707.65	5776.89	5815.74	4685.04	3713.01	3639	4473.28	7317.72	7665.85	8187.66	6077.96	6181.74	3970.99	4823	2134.77	1991.14	2266.44	2153	2315.99	888	888.02	977	866	827	935	927	954	1088.98	1028.03	1075.99	1094
Rnf4	AK133924;AK147057;AK019656;NM_011278	NM_011278	ring finger protein 4	5706.94	6117.88	6356.66	5584.92	4771.31	4603.58	5372.35	5405.72	5798.61	6966.64	5988.99	6110	3924.82	4575.61	4419.98	4188	4647.39	4547.96	4763.28	3429.93	2907.03	3386	2829.09	3184.15	3660	3737.7	3562	3082	3352.78	2901.25	3125.06
Fxr2	NM_011814	NM_011814	fragile X mental retardation-related protein 2	5698.98	5996.93	5759.01	8164.02	3443	3459	3736.99	3581	3496.82	3956.95	5485.32	5327	3588	4423.99	3374	3144.99	3352.74	3216.98	3501.98	3348.39	2750.41	3368	2953.42	3771.92	4187.08	4285	4047	5430.99	5731.91	4790.99	5667.99
Carm1	BC036974;NM_021531;BC071267	NM_021531	Mus musculus protein arginine methyltransferase (Carm1) mRNA, complete cds;coactivator-associated arginine	5689.91	6462.32	6002.51	4993.95	5312.8	5078.58	5981.24	4864.08	5309.06	6183.99	5626.66	5528.54	3997.29	3982.35	3975.11	3838.66	4181.74	4077.67	4394.32	1852.36	1498.74	1766.16	1588.37	1582.21	1759.05	1829.48	1599.39	1639.23	1673.53	1508.32	1850.32
Prpf40a	AK087963;NM_018785	NM_018785	formin binding protein 3	5678.88	5855.26	6006.53	5491.25	4029.1	4106.26	4790.97	4882.76	4866.57	6068.49	5408.86	5660.22	3483.85	3692.5	2202.21	2133.93	2193.82	2221.35	2281.02	1302.83	1196.9	1359.97	1146.34	1071.93	1237.18	1308.54	1286.64	1130.92	1173.8	1170	1272.43
Sars	AK147825;NM_011319;BC008612	NM_011319	seryl-aminoacyl-tRNA synthetase;Mus musculus adult male tongue cDNA, RIKEN full-length enriched library, clone:2310047B07 product:seryl-aminoacyl-tRNA synthetase 1, full insert sequence	5672.93	5943.98	5859	6522.99	4326.94	4361.43	5065.73	5768.39	5976.98	5653	7869.16	7793	5219.42	6593.65	7779.98	7508.26	7898.38	7962.24	8340.45	7771.48	6870.48	7886.03	7196.95	8574.28	9335.14	9866	9988.67	8925	10802	9517.11	9284.11
Aaas	NM_153416;BC026604	NM_153416	achalasia, adrenocortical insufficiency	5671.4	5925.12	5969.19	3365.23	3221.67	3241.98	3790.77	1502	1831.99	2218.89	1112	1003.5	727	836	864.09	893	940	898.89	972.98	577	476	531	508	480	550	536	512	554	613	515	584
Arf3	NM_007478	NM_007478	ADP-ribosylation factor 3	5669.81	6160.04	6034.96	3883.14	4251.46	4294.86	4951.96	7419.89	8054.26	9312.87	10408.1	10653.6	7133.91	8179.43	20079.1	18384.9	20986.8	20404.3	21962.8	16078.6	15125.2	17203.6	15942.4	13667.7	14872.1	15725	14569.8	13819	13453.6	12499.7	14441
5730410I19Rik	AK017542;NM_025666	NM_025666	hypothetical protein LOC66622	5661.42	6047.95	5929.87	5072.35	3404.07	3371.87	4005.85	3058.99	3162.98	3535.93	2703.99	2830.89	1820.3	2170.82	2274.78	2137.67	2314.22	2160.78	2326.93	1265.21	1078.91	1259.24	1064.91	962.57	1023.78	1033.34	1043	848.19	868.36	899.36	899.78
Atp6v0c	AK200049;NM_009729	NM_009729	ATPase, H+ transporting, lysosomal V0 subunit C	5646	6184	6096.06	5470.01	4109.95	4123.51	4653	7483.37	7925	8717.17	10183	10082	6845	9156.69	24839.9	23050.9	25046.7	24587.8	26196.2	24958	22015.9	25095.7	23428.7	21619.6	24137.5	24669.5	22657.2	21311.2	24037.9	19596	22284.9
Brd4	AK147545;AK154514;NM_198094;NM_020508;BC082782	NM_198094;NM_020508	bromodomain containing 4 isoform 2;bromodomain containing 4 isoform 1	5641.88	6200.82	5689.49	5992.68	5620.88	5736	6655.77	5918.67	6041.91	7289.21	7640.53	7366.75	5207.22	4505.55	4654.02	4433.3	4953.64	4761.68	5007.46	4166.93	3659.48	4057.51	4017.91	3720.88	3893.29	4196.27	4105.01	3624.39	3309.34	3527.83	3747.48
Wdr77	NM_027432;AK012014	NM_027432	WD repeat domain 77	5641.14	6086.58	6086.2	5692.69	3927.57	4039.5	4427.41	3545.65	3676.22	4482.95	2884.29	2810.32	1862.06	2345.72	3087.4	2854.98	3078.9	3042.45	3278.99	2847.53	2563.72	2850.17	2457.02	2277.02	2591.5	2550.26	2611.31	2563.63	2496.95	2147.92	2530.2
Nap1l4	NM_008672;BC089018;AK090112	NM_008672	nucleosome assembly protein 1-like 4	5637.78	5813.08	5682.32	5242.97	3535	3452.06	3848.16	6271.08	6623	7026.17	8317.08	8553.91	5427.16	6678.7	7094.18	6470.86	7124.44	6804.56	7255.98	5269.45	4962.43	5701.16	4970.03	5035	5922.9	5895.79	6015.79	5510.69	6264.8	5248.03	5928.6
Xrcc6	NM_010247;BC051085	NM_010247	X-ray repair complementing defective repair in	5632.15	5843.89	5868.45	4154.46	2874.56	2921.22	3239.16	1223.17	1304.11	1746.04	904.06	927.02	595.14	715.21	774.45	782.95	858.94	835.47	896.8	415.25	375.4	408.84	380.83	357.24	392.26	376.8	369.16	381.17	409.08	325.99	417.15
Yme1l1	NM_013771;AK032273	NM_013771	YME1-like 1;Mus musculus ATP-dependent metalloprotease FtsH1 mRNA, complete cds	5632	5607	5987.4	5124.97	4426.88	4597.95	5205.26	5527.07	5570.78	6615.96	5634.98	6062.79	3797	4162.99	3788.99	3489	3818.99	3658.5	3760.84	2928	2623.29	3050.37	2658	2514.03	2982	2927.05	3120.17	2859.07	2990.99	2732.43	3038.95
Phgdh	NM_016966	NM_016966	3-phosphoglycerate dehydrogenase	5621.97	6134	5682.31	8366.34	3719.72	3736	4370.18	4545.06	5055	4665	4380	4059.52	2952.21	3543.97	2162.53	2258.11	2591	2402.96	2548.65	1046.97	720.88	896.24	793.77	1025.16	931.98	1099	1038	760	826	973	649.68
2700060E02Rik	NM_026528	NM_026528	hypothetical protein LOC68045	5619.73	5912.21	6000.63	8309.36	3169.16	3079.97	3763.61	3596.53	3674.58	4181.6	3370.51	3435.03	2140.84	2900.74	2772.1	2654.82	2790.51	2818.63	2880.57	1901	1772.58	1969.56	1711.68	1771.31	1943.19	1907.73	1958.54	1789.87	2045.5	1701.62	1824.88
Rpo1-4	AK045809;AK031689;AK087773;NM_009088;AK134239	NM_009088	Adult male corpora quadrigemina cDNA, RIKEN full-length enriched library, clone:B230311P03 product:RNA polymerase 1-4 (194 kDa subunit), full insert sequence;RNA polymerase 1-4	5615.98	5949.2	5953	3796.13	3537	3732.96	4242	2403	2567	3342.6	2143.53	2172.38	1448	1368	2106	1925	2046	2103	2170	1398.21	1282.19	1520.05	1315	1141	1229	1243	1315	1056.99	980	954.97	1073
Park7	NM_020569	NM_020569	DJ-1 protein	5610.91	6024.42	5876.21	5181.9	3073.06	3110.87	3337	2816	3003.76	3326	2127.01	2139	1453.53	1960.75	2943.24	2761.93	3072.98	3050.49	3272.85	2059.09	1869.01	2123.07	1888.01	1867.01	2131.99	2236.92	2072.04	2071.98	2641	2072	2253.99
Ctsd	NM_009983	NM_009983	cathepsin D	5576	6107	5897.23	6615.85	5244.82	5151	5887.93	6476.29	7053	8500	7734	7815.02	5268.98	6758	7339.55	7145	7939.89	7585	7942.48	9804.94	8118.91	9436.91	8837	9666.24	10865.9	11139.6	10547.1	10679	12327.6	9854	10455.6
Dnaja2	NM_019794	NM_019794	DnaJ (Hsp40) homolog, subfamily A, member 2	5573.01	5777.24	5785.94	7658.92	4552.96	4481.25	5362.65	5652.84	5901.95	7066.25	7203.03	7579.38	4799.67	5554.74	5639.69	5282.16	5547.75	5404.84	5719.53	5173.15	4678.57	5269.28	4763.57	5126.69	5985.19	5973.89	6181.54	6084.31	6671.14	5694.55	6236.46
Nup85	NM_001002929	NM_001002929	nucleoporin 85	5558.48	5833.78	5905.72	8119.76	2623	2687.03	2988.97	3361.46	3648.01	4015.33	2785.96	2957	2001	2280	1773	1758.96	1754.81	1805.02	1830	899	778.44	917	789	680.95	823.02	803.06	833	1005.59	1115	1008	1040
Hspg2	M77174;AK147396;AK081381		14 days pregnant adult female placenta cDNA, RIKEN full-length enriched library, clone:M5C1029N18 product:perlecan (heparan sulfate proteoglycan 2), full insert sequence (14 days pregnant adult female placenta cDNA, RIKEN full-length enriched library, clone:M5C1009L04 product:perlecan (heparan sulfate proteoglycan 2), full insert sequence;16 days embryo head cDNA, RIKEN full-length enriched libra…	5556.96	6264.63	5896.22	3832.51	3037.02	3104.49	3435.62	3095.45	2759.2	3788.01	1956.37	2087.28	1456.31	1074.85	1449.81	1617.65	2007.49	1851.85	2010.06	1972.67	1043.76	1350.85	1236.21	651.14	795.01	933.84	697.16	978.24	655.46	492.37	700.88
Ube2l3	NM_009456	NM_009456	ubiquitin-conjugating enzyme E2L 3	5555.66	5836.39	5900.62	5491.55	3730.43	3704.18	4437.12	6079.81	6322.98	7308.89	7378.65	7310.01	4774.67	5669.18	6111.71	5868.07	6488.62	6172.19	6457.14	4940.55	4490.87	5286.85	4651.95	4746.34	5359.52	5489.19	5413.84	5618.66	6086.27	5196.88	5813.44
Ppat	AK159859;AK167057		Phosphoribosyl pyrophosphate amidotransferase	5546.18	5886.79	5891.71	5067.33	3125.94	3161.32	3713.38	1875.61	1960.98	2639	992.99	983	617	732	897	835	829.43	832	883	467.99	427	491	419.15	460	497.78	503	502.06	478	421	357	473
Ilf2	AK044885;AK031892;NM_026374	NM_026374	Mus musculus 11 days embryo whole body cDNA, RIKEN full-length enriched library, clone:2700043J07 product:interleukin enhancer binding factor 2, full insert sequence;interleukin enhancer binding factor 2	5530.97	5765.72	5747.98	5485.08	3829.82	3698.35	4434.58	5398.56	5772.99	6126.45	6548.96	6820.34	4342.66	5614.13	5193.81	4811.86	5450.88	5060.75	5428.4	2633.73	2373.55	2872.02	2422.04	2232.1	2476.63	2644.85	2575.31	2171.63	2418.28	2208.58	2382.67
Tmem131	BC139734;NM_018872	NM_018872	transmembrane protein 131	5519.01	5959.91	5851.91	5041.21	4571.08	4814.65	5749.47	4958.38	4951.99	6090.27	6439.16	6695.83	4243.63	3496.44	4447.01	4080	4341.98	4359.36	4606.48	2636.75	2229.99	2646.04	2334.1	2178	2441.99	2427	2547.12	2208	2198.6	2076.96	2353.99
Usp14	NM_001038589;NM_021522;AK160215	NM_001038589;NM_021522	ubiquitin specific protease 14 isoform 1;ubiquitin specific protease 14 isoform 2	5508.17	5487.54	5800.41	5150.2	3076.17	3172.28	3637.86	3319.6	3472.19	4189.03	3613.34	4018.08	2441.29	2835.59	6724.77	6079.31	6580.65	6374.42	6540.17	5721.59	5068.94	5986.92	5207.37	5253.63	6082.84	6199.76	6389.58	5557.93	6279.09	5604.55	5722.33
E2f4	NM_148952	NM_148952	E2F transcription factor 4	5506.01	6056	6034.87	6260	4530	4600	5375.99	3287	3590.84	4051	3240	3125.94	2117.14	2616.67	1393.99	1470.99	1622.93	1419.11	1549.87	813	688	727.99	692	694	730	676.51	657	790	940	725	808
Myst2	NM_177619;AK170389;DQ076247	NM_177619	MYST histone acetyltransferase 2	5503.55	5945.62	5865.73	8931.42	4106.75	4085.07	4551.87	4154.77	4392.68	5535.66	3736.07	3842.27	2563.93	2710.5	3514.05	3390	3618.86	3605.72	3904.41	3277.68	2971	3339.92	3055.06	3145.02	3596.11	3509.61	3413.26	3638.65	3681	3367.49	3906.31
Nup160	NM_021512;BC054523;AK164802	NM_021512	nucleoporin 160	5497.54	5797.67	5758.97	6307.22	3446.21	3633.34	4244.71	2257.92	2409.33	3371.01	1992.38	2135.14	1344.81	1257.4	1280.45	1168.22	1247.75	1213.68	1267.44	625.22	581.84	683.11	558.41	472.81	561.18	538.91	592.05	369.15	332.03	342	354.19
D19Bwg1357e	AK031451;BC052686;NM_177474	NM_177474	D19Bwg1357e protein;13 days embryo male testis cDNA, RIKEN full-length enriched library, clone:6030434H13 product:hypothetical Pumilio-family RNA binding domains (aka PUM-HD, Pumilio homology domain) containing protein, full insert sequence. (Fragment)	5492.16	5807	5856.53	4910.13	4576.1	4463.49	5160.83	3334	3694.81	4384.01	3012.05	3069	1918.18	2397.41	1913	1804.39	1957	1745	1949	919.99	838	968	862.18	724	860.21	886	898.96	707.88	793	710.11	750.04
Rcc1	AK155225;BC057645;NM_133878	NM_133878	Mus musculus 10, 11 days embryo whole body cDNA, RIKEN full-length enriched library, clone:2810004B11 product:REGULATOR OF CHROMOSOME CONDENSATION homolog [Mesocricetus auratus], full insert sequence;regulator of chromosome condensation 1	5489.87	6038.42	5988.66	6170	3261.63	3239.96	3573.43	3134.89	3336.92	3784.82	2140	2048	1394	1689.12	945.18	860	935	945	983	331	249	306	301	291	329	327	365	270.97	333	337	358
Copz1	NM_019817;BC039920	NM_019817	coatomer protein complex, subunit zeta 1;Copz1 protein	5489.11	6018.07	5732.96	4590.97	3120	2980	3531.98	4294	4920.85	5373.83	5036.35	5028.11	3275.02	4313.89	5259.36	4864.1	5384.99	5090.95	5370	3077.98	2760	3156	2835	2432.02	2748	2844.88	2798.01	2193.04	2496.03	2109	2233
Numa1	BC006631;NM_133947;AK168399;AK050670	NM_133947	nuclear mitotic apparatus protein 1	5485.93	5665.92	5674.28	4296	5800.16	6133	7045.85	8248	8094.33	10506.4	10470.9	10244.4	7013.16	6543.98	3461.66	3294	3717.1	3465.99	3677.47	1480.02	1249.14	1505.98	1424.7	1337	1503.89	1541.99	1499.34	2283	2303.27	2093.09	2461.15
Narg1	NM_053089	NM_053089	NMDA receptor-regulated gene 1	5483.11	5646.77	5635.01	5422.95	4476.07	4690.99	5394.64	3975.99	4117.28	5505.49	4354.83	4750.65	2921.59	3178.51	2867.97	2704.93	2760.98	2628.03	2794.64	1635.89	1519	1704	1508	1380.05	1589.26	1646.01	1675.01	1636.01	1727.17	1617.02	1774.66
Hk2	NM_013820	NM_013820	hexokinase 2	5480	6022.07	5291	6178.89	2149.08	2335	2555.98	1211	1256	1867	905.99	849	599	554	310	326.01	337	340.99	342	128	106	87	70	103	89	104	69	100	58	38	138
Lyar	AK211108;NM_025281;AK076727	NM_025281	Ly1 antibody reactive clone;Mus musculus adult male testis cDNA, RIKEN full-length enriched library, clone:1700026C17 product:Ly1 antibody reactive clone, full insert sequence	5474.84	5582.98	5520.81	6006.61	2778.68	2809	3123.99	1711.99	1748.01	2140.11	786	860	563	669.84	690.95	651.86	644	651.95	663.72	296	266.17	263	251	245	279	249	266	194	264	235	212
Anapc1	AK054305;NM_008569;AK161161	NM_008569	anaphase promoting complex subunit 1;Mus musculus 13 days embryo lung cDNA, RIKEN full-length enriched library, clone:D430004M09 product:meiotic check point regulator, full insert sequence	5472.29	5989	5963.92	5130.12	4877.33	4989.03	5932.03	8339.51	8465	10718.1	8058.99	8071.03	5437	4284	4454.99	4151	4680.99	4449.34	4824.98	3330.66	2959.99	3456.93	3094.01	3028.12	3279.06	3442	3435.05	2697.01	2442	2586	2696.42
Fat1	NM_001081286	NM_001081286	FAT tumor suppressor homolog 1	5468.38	5611.35	5912.95	5446.23	5492.27	5338.82	6723.09	5096.27	5058.52	6201.94	5443.91	5592.18	3740.39	1429.95	4794.16	4433.91	5135.38	4940.46	5605.1	6444.8	5415.69	6792.24	5199.02	4186.02	3878.36	4221.13	4991.54	3425.12	2253.57	3073.81	3237.79
Cdt1	NM_026014	NM_026014	chromatin licensing and DNA replication factor	5466.6	6216.72	5748.27	6497.28	4094.47	3912.64	4701.67	2190.62	2601.34	2922.79	1173.86	1101.57	862	1002.31	358.08	425.95	447.27	499.06	495.02	201.96	155.21	183.1	186.03	185.6	233.04	235.18	190.56	167.71	209.18	150.61	173.88
Asna1	NM_019652	NM_019652	arsA (bacterial) arsenite transporter	5457.58	5928.99	5698.93	7708.24	4114	4150.78	4812	3358.99	3595.02	3655.47	3706.97	3610	2385	3219.58	3470.98	3256.88	3413.02	3354.79	3608.07	3547	3189	3642.99	3419.96	4203.98	4331.94	4770.32	4741.75	4654.98	5569.99	4822.95	4818.01
Dbf4	AK014480;AK132403;NM_013726	NM_013726	activator of S phase kinase	5455.88	5630.39	5866	4602.99	3654.19	3691.27	4454.27	2429.02	2474	3282.7	1176	1301.1	766.25	931	586	498	490	508	523.29	96	75	82	65	75	85.97	75	88	83	90	74	79
Saps3	AK129392;AK088526;NM_029456;AK018652	NM_029456	SAPS domain family, member 3;SAPS domain family member 3	5441.91	5706.52	5888.36	6780.98	7961.54	8160.48	9560.69	10172	9857.15	11731.5	12110.4	12396.5	7839.13	7891.5	3908.12	3546.18	4001.98	3737.67	4037.82	2108.45	1875.36	2242.62	2008.65	2042.98	2360.03	2299.08	2428.81	2650.4	2570.77	2367.52	2657.26
Laptm4a	NM_008640	NM_008640	lysosomal-associated protein transmembrane 4A	5439.96	5523.64	5524.97	5094.97	3651.21	3718	4233	7109.09	7464.84	8914.59	8117.91	8556.5	5421.02	6622.65	5843.97	5462.91	6254.99	6025.93	6240.28	4713.63	3873	4448	3787.86	4102.93	4710.45	4938.58	4686.99	5195.71	5637.96	4622.42	5153.9
Ncoa3	AF000581;NM_008679	NM_008679	nuclear receptor coactivator 3	5438.7	5917.62	5780.17	5183.18	3006.79	3288.44	3772.73	2318.46	2444.19	3319.06	2337.23	2451.98	1629	1323.94	1564.87	1463.26	1601.5	1539.86	1719.55	1148	1074.46	1173.96	1051.17	951.61	1048.38	979	1068.22	868	771.09	856.01	851.01
Mt1	BC027262;NM_013602	NM_013602	metallothionein 1	5428.98	5948.8	5627.44	6262.25	2210.59	2113.05	2490.22	1206	1240	1301.05	388	346.92	228	326	707.94	869	871	862.8	892	1058.98	733.05	831	769	638.94	662	842	624	1018	937.47	743	942.03
Snrpg	AK017852;NM_026506	NM_026506	small nuclear ribonucleoprotein polypeptide G;Mus musculus 10 days embryo whole body cDNA, RIKEN full-length enriched library, clone:2600001F03 product:small nuclear ribonucleoprotein polypeptide G, full insert sequence	5428.95	5772.87	5691	5524.04	2293.95	2273.9	2502	3012	3336.58	3704.97	2076.46	2109	1339	1824	1500	1404	1491.99	1475	1559	497	423	571	420.84	392	427	473	441	362	381	306	387
Prkci	NM_008857	NM_008857	protein kinase C, iota	5425.23	5738.12	5762.02	5498.93	3352.3	3354.76	3909.76	2375.53	2557.36	3308.64	2578.43	2799.65	1693.03	1740.11	2673.17	2573.39	2771.42	2671.38	2768.46	2289.02	2117.47	2422.56	2090.17	2157	2526.65	2526.42	2585.97	2264.05	2243.13	1978.83	2394.03
Wdr36	BC025809;AK155965;AK040339;NM_144863	NM_144863	Wdr36 protein;Activated spleen cDNA, RIKEN full-length enriched library, clone:F830033F09 product:T-cell activation WD repeat protein homolog;WD repeat domain 36;Activated spleen cDNA, RIKEN full-length enriched library, clone:F830003M11 product:T-cell activation WD repeat protein homolog	5422.91	5763.47	5641.14	6205.01	3230.91	3314	3866.03	2272.14	2334.01	2827.14	1735.99	1770.8	1215	1336	1556	1442.39	1532	1425.99	1537.01	1029.04	910.99	931	833	914	1018.04	1077	1104	898.77	994	976	923
Ube2v1	BC019372;AK218841;NM_023230	NM_023230	ubiquitin-conjugating enzyme E2 variant 1;Mus musculus cDNA, clone:Y0G0108L03, strand:plus, reference:ENSEMBL:Mouse-Transcript-ENST:ENSMUST00000060645, based on BLAT search;Ubiquitin-conjugating enzyme E2 variant 1 (UEV-1) (CROC-1)	5420.85	6106.82	5897.29	6656.99	3594.27	3556	4163	5595	6162	6569	7531.48	7503.51	5018.82	6159.11	7669.84	7362	7879	7490.99	8102.35	7018	6181.21	7315	6676.99	6742.71	7458.47	7519.9	7460.84	6862.56	7730.77	6507	7073.13
Ngfrap1	NM_009750;AK003294	NM_009750	nerve growth factor receptor (TNFRSF16)	5418.85	5792.8	5607.15	5310.25	3672.84	3555.1	3894.65	6159.46	6606.97	7776.78	6909.12	7002.02	4911.06	6511.18	9128.22	8664.32	9365.39	9080.06	9680.8	9803.35	8894.38	10388.8	10035.6	10442.7	11916.2	12082	11725.7	9942.45	12543.8	10446.3	10598.8
Slc20a1	AK035898;AK089184;AK084159;NM_015747;M73696	NM_015747	Mus musculus 16 days neonate cerebellum cDNA, RIKEN full-length enriched library, clone:9630015N15 product:solute carrier family 20, member 1, full insert sequence;solute carrier family 20, member 1	5418.74	5915.36	6045.61	3824.14	4020	4248.96	4846	1845.73	1934	2374.58	2668	2620.98	1642.99	1830.96	3359	3151.97	3394	3341.99	3445	3374	3142	3498.51	3248.89	4154.05	4453.96	4547.84	4961.15	4377.95	5639.02	4772.01	4595
Wapal	NM_001004436	NM_001004436	wings apart-like homolog	5416.52	5667.61	5825.97	6008.26	4478.28	4513.38	5595.5	3450.7	3518.13	4715.9	3751.73	4023.48	2547.51	2274.39	1392.06	1299	1337.66	1383.49	1383.19	608	577	692.13	517.96	539	726	675	649	882.86	845	823.99	911.99
Capzb	NM_001037761;AK007209;AK182951;NM_009798	NM_001037761;NM_009798	capping protein (actin filament) muscle Z-line;Adult male testis cDNA, RIKEN full-length enriched library, clone:1700120C01 product:similar to CAPPING PROTEIN BETA 3 SUBUNIT	5415.74	5714.98	5653.99	6972.09	3972	3855.71	4355.96	5156.43	5467	6424.7	6754.96	6760.36	4626	5792.77	5577.83	5347.98	5738.34	5625.44	5949	4322.87	3832.24	4320.97	3862.34	4270.93	4783.13	4876.98	4736.53	4628.02	5222.72	4231	4839
Cox7c	NM_007749	NM_007749	cytochrome c oxidase, subunit VIIc	5411.48	5600	5428	6434.75	3558.13	3628	3976.68	3022	3343.92	3395.99	3138.2	3162	2128.26	2857	3804	3863	3889	3797.92	4122.99	3395.83	2951	3429.14	3124.3	3524	3985	4031	4045.12	4269	5187.57	4303.79	4523.62
Strap	NM_011499	NM_011499	serine/threonine kinase receptor associated	5398	5650.86	5703.58	6599.53	3060.63	2985.96	3505.12	5204.29	5275	6026.68	5347.99	5592.93	3582	4400.53	4817.06	4389.55	4963.99	4788	4950	3922.25	3757.57	4125.95	3570	4008.02	4617.36	4699.73	4592	4228	4567.13	3976.09	4385.01
Dnm1l	NM_001025947;NM_152816;AB079133;AK154123;BC027538;BC040777	NM_001025947;NM_152816	Dynamin-1-like protein (EC 3.6.5.5) (Dynamin-related protein 1) (Dynamin family member proline-rich carboxyl-terminal domain less) (Dymple);dynamin 1-like isoform a;dynamin 1-like isoform b	5394.25	5573.35	5710.68	5362.57	3781.8	3855.08	4170.11	4220.94	4118.46	4791.41	4906.89	5291.68	3337.54	3255.78	8733.83	8050.5	8514.74	8363.03	8634.94	8632.6	8435.31	9937.42	8435.95	8843.91	10225.6	10133.3	10393.9	10679.6	10709.7	10124.8	11246.4
Psmb5	NM_011186;AK088367	NM_011186	proteasome (prosome, macropain) subunit, beta;2 days neonate thymus thymic cells cDNA, RIKEN full-length enriched library, clone:E430014A22 product:proteasome (prosome, macropain) subunit, beta type 5, full insert sequence	5394	5782	5695.95	6471	3111.98	3202	3384	3753.28	4059.01	4172	4355	4310.01	3060.97	3895	4318.88	3992	4280.44	4408.98	4561.07	3302	2851	3155	3013.51	3103.95	3376	3413.5	3342	3037	3356	2955	3260
Ptk7	AK087891;NM_175168	NM_175168	PTK7 protein tyrosine kinase 7;2 days pregnant adult female ovary cDNA, RIKEN full-length enriched library, clone:E330037K16 product:PTK7 protein tyrosine kinase 7, full insert sequence	5391	5960.08	5703	4657	3970.96	3680	4323.64	4049	4469.76	5195.07	4128.02	4034.11	2801.88	3058	1811	1905	2087	1957	2163	901	651	762.59	742	517	601	618	563	538	479	392.01	511
Anp32a	NM_009672	NM_009672	acidic (leucine-rich) nuclear phosphoprotein 32	5388	5638.41	5544.89	5250.06	5675.85	5657.2	6592.84	7551.96	7812.67	9411.78	5518.16	5657.38	3405.95	4585.62	6164.22	5628.91	6319.87	5966.72	6302.86	3076.97	2955.42	3222.05	2920.98	3095.07	3586.03	3474.98	3594.57	3540.96	3921.73	3276	3801.78
Rfwd3	NM_146218;AK045601	NM_146218	ring finger and WD repeat domain 3;Mus musculus adult male corpora quadrigemina cDNA, RIKEN full-length enriched library, clone:B230214I19 product:hypothetical Peptidase S9A, prolyl oligopeptidase, N-terminal beta-propeller domain containing protein, full insert sequence	5384.63	5798.24	5826.01	8512.26	4448	4376.28	5219.77	4346.99	4503.29	5683.11	3567.96	3649.47	2323	2475	1565.83	1505.87	1664.55	1595	1654.97	1048	924.89	1089	917	930.86	1075	1050.52	1118	984.91	1056.86	888	1024
Fkbp9	NM_012056	NM_012056	FK506 binding protein 9	5377.9	5913.83	5787.03	3306	4746	4575	5328.71	6353.08	7066.69	10076.9	6119.8	6361.19	4205.88	4994.14	1816	1867.14	2126	1913.02	2146	1131.39	743	806	747	506.59	574	657.06	454	812	782.99	449	764
Macf	AK044769;DQ067088;AK162442;U67204;BC026707;U67203		Mus musculus microtubule-actin crosslinking factor (Macf) mRNA, complete cds	5375.71	5218.4	5550.94	3073.53	4457.4	4678.52	6180.75	3516.7	3303.04	3899.13	7798.34	8159.56	5235.87	2361.84	7168.45	6535.37	7734.15	7136.78	8083.31	7142.96	6549.19	8278.28	6040.38	5784.5	5652.51	5612.26	7285.22	5733.77	5030.47	6299.53	6780.33
Ap2m1	NM_009679	NM_009679	adaptor protein complex AP-2, mu1	5372.91	5795.42	6031.06	5621.9	4983.99	5003.73	5858.91	9634.88	10127.3	11504.9	15707.6	15392.9	10667.4	13015	23900.3	22337.9	24453.6	24372.5	25224.6	22166.3	19982.7	22955.4	21045.5	20012.5	22390.9	23239.5	22348.7	20375.6	22717.2	19269.5	21573.3
Kif5b	NM_008448;AK085221	NM_008448	kinesin family member 5B	5371.91	5690.89	5968.34	4897.99	5501.07	5644.38	6749.47	7213.46	7117.15	9247.61	10032.7	10411.2	6782.83	6267.81	4292.52	4089.69	4463.48	4124.94	4533.88	5136.46	4259.53	5045.08	4310.51	6044.6	6588.03	6841.06	6850.56	9712.45	8859.66	9124.44	9941.72
Vps35	NM_022997	NM_022997	vacuolar protein sorting 35	5357.03	5440.91	5608.68	8095.82	5599.21	5899.24	6779.04	8096.06	8074.14	9574.47	8993.86	9774.67	6107.71	6698.51	9882.59	9001.98	9386	9171.93	9738.21	10422.1	9946.22	11742.9	9926.86	10454.1	12375.2	12386.5	12705.9	10369.5	10996.3	10166.5	10950.3
Cox8a	NM_007750	NM_007750	cytochrome c oxidase, subunit VIIIa	5352.65	6130	5560.58	6544.99	4403.8	4563.14	5141.58	4813	5281.31	5471.91	4607.66	4151	3432.04	4837	6041.9	5976.99	6606.04	6093	6938.72	7120	5980.97	6716.76	6167	6584	7126.04	7045.92	6458	7366.88	8245.95	6738	7556
Cox5a	NM_007747	NM_007747	cytochrome c oxidase, subunit Va	5349	5704	5607.01	6542.97	3645	3286	3946	2775	2804.58	3314.05	3212	3270.75	2290	3653	5354	5403.22	5513.67	5668.9	5686.66	5916	5429	6082.98	5532	6315	6740.11	6866.95	6304	6153.75	7986	6254	6955.8
Lrpprc	NM_028233	NM_028233	leucine-rich PPR motif-containing protein	5346.99	5739.12	5810.95	5662.17	4441.01	4429.6	5176.01	2908	3114.08	3863.05	2693.85	2780.99	1901.25	2094	3428.82	3174.93	3514.96	3266.24	3512.08	3203	3210.33	3716.67	3144.05	3233.51	3603.96	3642.27	3649.99	3442.77	3878.98	3559	3762.99
Ak2	NM_001033966;NM_016895	NM_001033966;NM_016895	adenylate kinase 2 isoform a;adenylate kinase 2 isoform b	5333.27	5653.11	5762.57	7587.89	3108.37	3173.77	3470.12	2640.84	2890.72	3526.15	2019.39	2044.28	1284.79	1664.95	1173	1226.08	1274.96	1228	1279	545	430.98	507	452	399	453.31	446.96	494.1	431.53	479	428	454
Psma2	NM_008944	NM_008944	proteasome (prosome, macropain) subunit, alpha	5332.97	5534.62	5444	5966	2878	2819.06	3511	3360	3819	4117	4273	4351.9	2661	3639	3661	3282.96	3743	3643.6	3759	2716.35	2530	2876	2543	2646.56	3074	3024	3043	2665.99	2951.69	2538.99	2687.95
Kif11	NM_010615	NM_010615	kinesin family member 11	5332.93	5537.94	5880.3	4562.87	7298.96	7433.12	8841.36	6383.98	6644.4	8917.06	2807.24	2805.99	1806.18	1835.66	676	712.6	762.03	725	733.6	80	46	78.33	81	67	70	51.82	64.91	44	48.56	47.01	35
Psmc5	NM_008950	NM_008950	protease (prosome, macropain) 26S subunit	5331.96	5775.16	5849	7887.58	3267	3152	3589	4806	5179.05	5283	6455.98	6234.01	4229.83	5559.98	4441	4119	4558.16	4415.99	4650.99	4196.97	3745.94	4350.78	4070	4270	4955.79	4999.03	4787	5280	6301.89	5074.99	5595
Ddx27	NM_153065;BC033398	NM_153065	DEAD (Asp-Glu-Ala-Asp) box polypeptide 27	5325.37	5685.08	5597.75	5122.41	2670.97	2688.06	3002.05	1883.54	1879.99	2482.97	1826	1759.03	1129.09	1334.57	1735	1677.8	1804	1675.55	1833	1070.77	860.19	1079.11	1006.63	901.5	1045.79	1089.01	972	1035.63	1158.06	987.07	1054
Nol6	NM_139236	NM_139236	nucleolar protein family 6	5322.99	5977	5756	6348.61	4330	4262.56	4847.14	2134	2321	2727	2788	2591.01	1796	2044.01	3182.38	3104	3415.2	3387.19	3581	3460.21	3113	3608.98	3265.02	3288	3560.17	3729.75	3457	3644.68	3462	3171	3874
Ptp4a1	BC055039;NR_002688	NM_011200	protein tyrosine phosphatase 4a1	5318.28	5406.48	5445.72	3838.42	5558.56	5546.71	6820.44	7758.99	7942.39	8440.05	9654.38	10462.2	6512.45	7537.47	7247.85	7016.5	7398.07	7244.4	7346.35	5608.62	5290.33	6012.78	4911.65	5389.87	6017.81	6236.97	6542.35	4832.96	5505.99	4969.07	4923.54
Pop1	NM_152894;NM_026340	NM_152894;NM_026340	processing of precursors 1 homolog isoform 2;processing of precursors 1 homolog isoform 1	5317.99	5841.15	5731.8	3816.99	2372.99	2388.99	2774.34	627	688	887	550	492.01	351	377	609	581	636	608	620	226	220.85	227	219	180	174	203	191	158	162	157	159.1
Insig1	NM_153526	NM_153526	insulin induced gene 1	5311.98	5662.87	5573.42	5191.35	2728.38	2768.14	3271.98	3583.95	4100.04	4383.02	5623.11	5758.12	3944.4	4617.48	6149.86	5924.91	6647.05	6180.1	6708.98	4418.51	4705.07	5732.6	4897.95	4962.99	5916.09	5085.99	5588.78	5068.53	7425.85	5776.91	5415.93
Sympk	AK166290;AK172040;AK168757;AK007257		Symplekin;Mus musculus 16 days embryo heart cDNA, RIKEN full-length enriched library, clone:I920070L09 product:Symplekin homolog [Homo sapiens], full insert sequence;Mus musculus adult male testis cDNA, RIKEN full-length enriched library, clone:1700123M14 product:SYMPLEKIN [Homo sapiens], full insert sequence;Activated spleen cDNA, RIKEN full-length enriched library, clone:F830032D11 product:Symp…	5308.67	5606.62	5436.66	6114.17	4096.6	4102.1	4630.59	5809.52	6114.78	7269.35	6735.28	6455	4436	4851.71	4044.35	3925.71	4144.51	3973.56	4428.46	2700.51	2319.43	2725.69	2530.4	2473.29	2795.66	2794.19	2768.47	3237.85	3468.23	3048.4	3383.53
Rarg	NM_001042727;NM_011244	NM_001042727;NM_011244	retinoic acid receptor, gamma isoform 2;retinoic acid receptor, gamma isoform 1	5307.72	6106.88	5826.64	4276.05	1783.05	1931	2201	180	191	293	272	247	186	218	428	471	444	504.92	475	152	113	144	149	138	118	121	116	175	159	149	176
Cfdp1	NM_011801	NM_011801	craniofacial development protein 1	5302.4	5332.63	5511.57	7594.77	3945	3971.01	4528.94	4047.3	4254.71	4963.66	4621.07	4825.81	3117	3744.47	4501.95	4086	4431.99	4291.34	4432.8	3452.02	3227.93	3466.15	3200.89	3134.01	3549.72	3669	3607.8	3326.41	3813.04	3191	3535
Snurf	NM_033174	NM_033174	SNRPN upstream reading frame	5301.77	5612.13	5756.25	10943.6	4146.12	4093.32	4682.6	1955.31	2027.56	1899.3	4042.22	4152.54	2712.15	3457.19	32932.1	31154.1	33592.3	32927	35054.1	40987.1	38458.2	43732.4	39767.8	44971.2	50881.4	51545.9	49989.4	52122.5	60495.4	48981	55504.3
Plaa	AK081641;AK085027;NM_172695	NM_172695	phospholipase A2, activating protein	5300.67	5486.7	5464.28	5359.54	3771.63	3738.06	4628.07	3700.76	3546.6	4591.01	4467.26	4574.89	2897.23	3306.92	3326.45	3097.03	3298.01	3272.38	3274.21	2548.92	2264.65	2740.65	2326.99	2447.87	2751.97	2747.39	2779.38	2177.24	2444.82	2288.95	2365.79
Thop1	NM_022653	NM_022653	thimet oligopeptidase 1	5291.91	5789.6	5536	6108.47	3222	3126	3487	2057	2328	2543	1599	1328	1040	1175.89	1285.97	1201.12	1396	1340.99	1458	959	773.84	940	846	867	866.31	911	929	852	894	735	883.99
Pafah1b1	NM_013625;AK147309;AK147507	NM_013625	Adult male brain UNDEFINED_CELL_LINE cDNA, RIKEN full-length enriched library, clone:M5C1011O16 product:platelet-activating factor acetylhydrolase, isoform 1b, beta1 subunit, full insert sequence;platelet-activating factor acetylhydrolase	5290.01	5383.49	5603.54	8007.96	5373.97	5499.24	6566.5	10602.7	10374.7	11797.2	18030.1	19604.2	12233.9	13152	26396.3	24007.6	26119	24908.9	26600.5	29799.3	29008	34370.1	28494	29465.3	33640.1	34356.4	34895.4	32894.2	33718	32082.7	34073.3
Nt5dc2	NM_027289	NM_027289	5'-nucleotidase domain containing 2	5289.56	5929.42	5907.01	4459	3386	3459	3709.17	5119.99	5866.5	6103.65	6045.92	5452.99	3961.47	4819.66	1781	1700	1743.9	1665	1818	404	378	430	405	313	338	287	317.06	233	213.02	185	223
Pbef1	NM_021524	NM_021524	pre-B-cell colony-enhancing factor 1	5288.46	5262.92	5290	4131.49	3135.24	3190.71	3827.29	1733.84	1868.3	2344.38	1587.01	1701.99	1075.57	1191.7	2159.17	2079.17	2300.68	2148.05	2102.4	2054.98	1869.54	2290.58	1925.01	2121.5	2396.22	2484.96	2497.79	1999.99	2375.93	2240.82	2118
Pfkp	AK076803;AK020367;AK165425;NM_019703	NM_019703	phosphofructokinase, platelet;Adult male testis cDNA, RIKEN full-length enriched library, clone:4930471L09 product:phosphofructokinase, platelet, full insert sequence	5286.99	5542.9	5335.74	6776.22	5917.31	6371.56	7003.42	304.11	339.46	355.35	677.92	640.49	445.74	467.26	2895.36	2551.11	2861.6	2741.07	2947.8	5320.98	5052.67	5876.66	5308.04	5573.35	6315.82	6077.83	6378.24	6061.26	6828.26	5652.59	6621.54
U2af1	NM_024187	NM_024187	U2 small nuclear ribonucleoprotein auxiliary	5285.06	5349.68	5458.06	5297.08	3242.72	3361.21	3771.63	2855.68	2945.78	3674.31	2654.99	2694.81	1742	2325.09	1672.05	1684.85	1774.84	1764.29	1877.96	777.78	687	812	705	751.72	815	833.84	884.83	887.02	975.3	834.03	907.02
Pold2	NM_008894	NM_008894	polymerase (DNA directed), delta 2, regulatory	5280.06	5852	5678	8814	3711.96	3759.29	4192	2379.79	2757.99	2749	1382	1428	984	1212	1369	1331.99	1433.12	1390	1481.99	1118	928	1051	1059.9	1240.23	1342.16	1328	1270.49	984.07	1183	984	951
Wbp11	NM_021714;AK145049	NM_021714	Mus musculus 13 days embryo liver cDNA, RIKEN full-length enriched library, clone:2510026P17 product:SIMILAR TO NPW38-BINDING PROTEIN NPWBP homolog [Mus musculus], full insert sequence;WW domain binding protein 11	5276.43	5817.17	5640.65	5106.65	4183.98	4196.99	4927.92	4989.63	5379.94	6277.14	5222.03	5253.84	3519.36	3943.82	3671.16	3525.49	3646.4	3605.97	3836.18	2990.66	2563.85	2857.99	2777.9	2720	2947.79	3110.64	2946.35	2578.03	2736.01	2501.93	2767.61
AK129421	AK129421		Mus musculus 12 days embryo spinal cord cDNA, RIKEN full-length enriched library, clone:C530015L04 product:weakly similar to Leukemia-associated protein with a CXXC domain [Homo sapiens], full insert sequence	5268.08	5770.13	5633.34	2050.02	3352.29	3452.41	4689.11	325.43	314.1	385.1	621.93	658.85	411.84	159.41	585.07	514.63	601.3	559.4	604.01	710.69	712.71	867.08	689.56	579.84	684.14	631.17	727.44	298.9	161.64	284.06	319.67
Cycs	NM_007808	NM_007808	cytochrome c, somatic	5267.23	5354	5381.76	5288.14	2500.01	2397.22	2705.84	2876.03	2957.54	3553.02	3359.18	3512.78	2105.91	2820.38	6112.83	5485.97	5847.45	5736.03	5958.05	6007.7	5651.73	6576	5546.94	6512.92	7501.53	7714.53	7747.03	6293.94	8012.83	6873.82	6935.04
Qars	NM_133794;BC023023;AK004814	NM_133794	Qars protein;Mus musculus 18-day embryo whole body cDNA, RIKEN full-length enriched library, clone:1110018N24 product:weakly similar to GLUTAMINYL-TRNA SYNTHETASE (EC 6.1.1.18) [Schistosoma mansoni], full insert sequence;glutaminyl-tRNA synthetase	5266.67	5556.62	5480.98	6028.01	4710.2	4895.56	5495.79	5964.15	6198.85	6956	4945.7	4825.98	3249.05	3852.74	2465.01	2336.05	2669.14	2520.41	2659.13	1542.99	1287.03	1624.25	1420.25	1368.03	1498.05	1581.65	1512.82	1344.86	1396.02	1252.6	1393.62
Iqgap1	NM_016721;AK087141;AK016896;AK163056	NM_016721	IQ motif containing GTPase activating protein 1;Mus musculus IQ motif containing GTPase activating protein 1 (Iqgap1) mRNA, complete cds;0 day neonate head cDNA, RIKEN full-length enriched library, clone:4833436C10 product:IQ motif containing GTPase activating protein 1, full insert sequence	5258.88	5706.96	5677.74	6573.15	6194.42	6260.8	7310.92	3606.13	3860.27	5604.57	3026.29	3176.97	2055	1722.19	1278.35	1180.98	1316.95	1278.92	1390	482.03	341.92	494.13	399.93	238.42	281	339	319.97	399.07	336	321	424
Hprt1	NM_013556	NM_013556	hypoxanthine guanine phosphoribosyl transferase	5252.04	5247.97	5477.24	5338.84	2568	2628.78	3303	965	1023	1229	636	719	433	576	2914.17	2826	3005.43	2837	2942.04	3713.14	3590.15	4163	3505.99	3915.23	4589.98	4453.95	4547.34	5066.34	5689.99	4910.82	5343.09
Pds5a	NM_001081321;BC021408	NM_001081321	PDS5, regulator of cohesion maintenance, homolog	5249.91	5484.89	5563.78	4330.65	4645.01	4835.57	5570.99	5431.43	5410.02	7024.77	4265.26	4537.22	2863.93	2195.94	1804.15	1598.37	1748.39	1662.3	1859.51	906.76	786	898.03	754.98	849.3	983.02	985	1079.16	1007.06	939.07	1078.18	1115.34
Apex1	NM_009687	NM_009687	apurinic/apyrimidinic endonuclease 1	5249.62	5364.99	5320.19	3233.31	3410.84	3510.21	4004.28	3416.49	3700.66	4089.92	2837.91	2886.62	1964.42	2561.18	1427.51	1346.33	1450.34	1367.57	1469.13	778.49	719.76	879.66	728.48	786.14	891.48	940.09	875.15	874.25	1008.33	797.49	922.26
Eif4e	NM_007917	NM_007917	eukaryotic translation initiation factor 4E	5244.85	5315.77	5548.16	5815.12	3426	3484.92	4161.41	4636.03	4833.67	5743.03	4795	5005.02	3195.27	3746.96	5084.39	4598.58	4974.89	4934.41	5109.56	3658.64	3348.85	3979.05	3298.96	4004.68	4704.27	4589.61	4855.25	4262.52	4924.91	4292	4728.28
Nipbl	BC055787;AK049588;AK164261;NM_201232;AK135347;AK132654;NM_027707	NM_201232;NM_027707	delangin isoform A;delangin isoform B;9 days embryo whole body cDNA, RIKEN full-length enriched library, clone:D030046K22 product:IDN3-B protein homolog (Fragment);Nipped-B-like protein (Delangin homolog) (SCC2 homolog);Mus musculus mRNA for delangin (Nipbl gene), variant A	5244	5349.98	5505.49	2680.01	5474.7	5719.35	6959.62	5283.24	5069.71	6436.79	7137.47	7502.89	4790.5	3601.68	3625.21	3423.99	3609.05	3453.87	3732.23	1798	1716.99	2076.68	1696.01	1434.76	1583.78	1641.04	1784.89	1454.8	1244.76	1451.03	1494.75
Sbno1	AK165852;AB188811;BC021875;NM_001081203;BC106156	NM_001081203	sno, strawberry notch homolog 1	5241.24	5505.37	5462.01	5138.47	4671.2	4907.98	5782.54	4920.23	4919.82	5847.91	6859.42	7374.75	4755.99	4099.65	5295.8	4565.07	5201.2	5023.02	5178.05	3701.32	3551.91	4139.46	3502.34	3461.85	3783	3950.94	4249.79	3659.91	3672.74	3665.28	3963.86
Wdr75	NM_028599	NM_028599	WD repeat domain 75	5236.08	5239.07	5520.79	4253.96	3341.07	3436.44	3963.57	2472	2590.54	2973.24	2151.94	2299.06	1448.05	1563.98	1654.98	1523.99	1583.94	1551.07	1654.91	1015.95	979.01	1107.63	942.9	1030	1219.77	1279.39	1290.89	1119.61	1207	1037.94	1086
Dpp3	AK087994;NM_133803	NM_133803	dipeptidyl peptidase III	5235.38	5754.66	5540.63	6767.59	4360.97	4456.69	4935.21	7123.68	7408.1	7936.7	9342.52	9001.46	6191.96	7741.74	3679.3	3422.62	3788.26	3597.65	3867.55	2550.56	2255.58	2568.34	2409.65	2325.53	2602.89	2626.6	2581.05	1995.26	2054.36	1834.17	2057.31
Slc16a1	NM_009196	NM_009196	solute carrier family 16, member 1	5234.53	5781.31	5728.32	5687.61	5346.49	5176.8	6196.51	5158.2	5250.6	7517.19	1737.67	1760.63	1187.19	1280.54	765.08	704.85	697.13	704.91	718.99	796.95	715.91	792.85	707.01	1130.47	1247.85	1290	1248.94	1195.87	1483.01	1339.08	1249.99
Mdc1	NM_001010833	NM_001010833	mediator of DNA damage checkpoint 1	5227.62	5722.25	5717.97	4371.69	7033.02	7187.75	8674.99	5055.54	5528.66	6822.48	2980.32	3104.38	2046.18	1661.64	2244.24	2148.58	2429.92	2237.66	2399.01	961.17	880.53	1043.92	973.12	873.25	919.91	908.42	1000.25	862.43	827.36	851.63	908.75
Nup50	NM_016714	NM_016714	nucleoporin 50	5225.01	5603.92	5548.82	3648.99	3844.84	3799.79	4553.9	4493.04	4614.93	5445.91	5356.34	5414.6	3621.79	3934.78	2355.06	2192.95	2449.95	2178.7	2405.77	1515	1308.09	1556.76	1295	1433.99	1547.7	1606	1649.99	1965.42	2043.07	1848.34	2086.99
Psma5	NM_011967	NM_011967	proteasome (prosome, macropain) subunit, alpha	5221.34	5445.99	5442.54	5410.01	2671	2584.87	3094.98	3118	3467	3927	3246.48	3272.26	2027.94	2690.05	3191.99	2931.45	3166	3062.43	3242	2191	2040.96	2241	1961.28	2011	2309.97	2385	2418	2249.37	2585.02	2147	2403.41
Psmb1	NM_011185	NM_011185	proteasome (prosome, macropain) subunit, beta	5217	5347.99	5259.95	6426	3243.12	3335	3853	5258	5505.98	5841.92	5592	5742.94	3546.8	4817.91	4873	4679	4988	4885.05	5170.99	3852	3522.94	4073	3615	3514	4033.26	4234.95	4138	3554	4022.61	3388.8	3670
Myst4	AK045188;NM_017479;AK052307;AK083123;AK135465;AK048336	NM_017479	MYST histone acetyltransferase monocytic;Histone acetyltransferase MYST4 (EC 2.3.1.48) (EC 2.3.1.-) (MYST protein 4) (MOZ, YBF2/SAS3, SAS2 and TIP60 protein 4) (Querkopf protein);12 days embryo female mullerian duct includes surrounding region cDNA, RIKEN full-length enriched library, clone:6820425G08 product:MYST histone acetyltransferase monocytic leukemia 4, full insert sequence	5215.12	5316.09	5341	4210.98	4234.05	4407.91	4928.2	2046.48	1960.99	2415.84	3234.21	3416.28	2188.45	1733.04	2171.01	1907.19	2175.76	2044.18	2197.56	996.68	887.99	1092	918	721.94	857	815	878.65	805.11	718	832	929
Nup62	NM_053074	NM_053074	nucleoporin 62	5214.64	5653.37	5670.78	6500.99	4185.06	4388.28	4994.3	3786.06	4128.11	4764.83	2954.93	2813.75	2027.39	2271.61	1932.06	1868.67	2095.52	1931.96	2173.23	1082.22	843	955.83	900.98	929	987.99	994.84	975.99	896	914.58	912.68	919.44
Ncor1	AK137632;NM_011308;AB093281;BC086657;AK186131;AK077420;L78294;U35312;AK137695;BC026623;BC062162	NM_011308	Mus musculus 16 days neonate cerebellum cDNA, RIKEN full-length enriched library, clone:9630006N21 product:Nuclear receptor co-repressor 1 (N-CoR1) (N-CoR) homolog [Homo sapiens], full insert sequence;Nuclear receptor co-repressor 1 (Fragment);nuclear receptor co-repressor 1;8 days embryo whole body cDNA, RIKEN full-length enriched library, clone:5730405M06 product:Nuclear receptor co-repressor 1…	5213.42	5658.13	5572.77	5330.32	6155.68	6380.61	7276.88	9453.25	9010.9	10558.5	12064.1	12382.8	8088.18	5544.59	9063.16	8210.45	9388.55	8727.31	9741.15	6434.96	5990.55	7162.86	6133.62	5541.35	6212.3	6166.03	6534.94	6119.35	5397.89	5884.05	6487.98
Zc3h11a	AK148376;BC058552;NM_144530;BC066163;AK035705;BC066848	NM_144530	Mus musculus adult male aorta and vein cDNA, RIKEN full-length enriched library, clone:A530085N13 product:hypothetical protein, full insert sequence;zinc finger CCCH type containing 11A;Mammary gland RCB-0526 Jyg-MC(A) cDNA, RIKEN full-length enriched library, clone:G830017L15 product:hypothetical HAT dimerisation/BED finger/Bipartite nuclear localization signal/Zinc finger BED-type profile conta…	5212.1	5272.82	5336	2756	5074.15	5108.72	5901.08	7543.89	7592.39	9532.58	12372.8	13217.3	8491.02	7826.88	5052.3	4517.9	5196.61	4802.97	5297.88	2604.58	2165.03	2776.86	2279.26	1885.95	2194	2200.1	2419.91	2668.1	2536.98	2532	2864.42
Actr3	BC080806;NM_023735	NM_023735	ARP3 actin-related protein 3 homolog	5194.58	5475.86	5692.99	6578.85	4529.08	4532.36	5270.86	8423.67	8521.73	9177.97	11580.4	12235.8	7784.95	9284.5	8643.35	7810.31	8771.04	8511.08	8684.53	4491.72	4254.81	4761.72	4201.12	3725.8	4304.76	4319.81	4345.34	3615.8	3864.73	3570.71	3778.03
D10Wsu52e	NM_145422	NM_145422	hypothetical protein LOC28088	5187.75	5599	5613.8	6143	3396.95	3411	3969	4255.18	4401.56	5114.05	5015.95	4935	3317	4109	4352.99	4024	4416	4288.21	4567.97	3560.42	2899	3432	3065.91	3146.98	3467	3687.07	3467	3414.33	3704.04	3176	3693.37
Tjp2	AK076689;NM_011597;AK028494	NM_011597	Mus musculus tight junction protein ZO-2 mRNA, complete cds;tight junction protein 2	5186.78	5535.84	5377.03	6338.99	5564.12	5671.85	6377.46	3051	3065.79	4135.23	1281	1219.08	841.83	844	493	531.98	537	515	550	128	97	145	115	99	112	116	95	131	104	86	124
Txnl4a	NM_001042408;NM_001038608;NM_025299;NM_178604	NM_001042408;NM_001038608;NM_025299;NM_178604	thioredoxin-like 4 isoform a;thioredoxin-like 4 isoform b	5180.08	5503.39	5618.55	4947.03	3096.64	3050.58	3583.76	3517.18	3645.62	4140	4363.37	4257.57	2915.8	3870.23	3754.04	3586.87	3785.33	3878.72	4058.57	2979.06	2561.1	3002.25	2663.27	2901.33	3215.17	3282.01	3227.06	3319.12	3749.08	3141.24	3458.97
Tsr1	AK134365;AK030545;NM_177325	NM_177325	TSR1, 20S rRNA accumulation;Adult male pituitary gland cDNA, RIKEN full-length enriched library, clone:5330429M10 product:hypothetical Glutamic acid-rich region profile containing protein, full insert sequence. (Fragment)	5177.25	5482.04	5614.39	6574.54	3754.03	3910.75	4285.02	2217.81	2415.81	3314.02	2546.03	2523.26	1676.23	1862.03	2382.86	2178.55	2384.59	2231.25	2427.61	1930.31	1818.58	1895.94	1670.46	1696.93	1856.39	2011.31	1841.69	1654.51	1649.51	1610.84	1613.56
Etnk1	AK049827		Adult male hippocampus cDNA, RIKEN full-length enriched library, clone:C630002C18 product:ETHANOLAMINE KINASE (EC 2.7.1.82) (EKI) homolog (Fragment)	5174.67	5354.3	5412.56	2142.16	3379.06	3388.7	3978.09	2127.9	2159.44	2629.1	2678.45	2803.87	1821.92	1434.76	6442.48	5847.51	6567.48	6065.44	6523.02	6272.74	6196.36	7330.77	6034.92	5401.54	6371.17	6207.22	6430.93	6510.3	5749.25	6464.33	7055.23
Mtap1b	AK165800;AK157749;NM_008634	NM_008634	Mus musculus adult inner ear cDNA, RIKEN full-length enriched library, clone:F930102H15 product:microtubule-associated protein 1 B, full insert sequence;microtubule-associated protein 1 B	5174.36	5520.6	5477	2807	4945.91	5286.61	6503.48	12217.3	10833.1	11281.4	33607.7	35709.1	23123.8	11348.7	53108.1	47625.2	54670.1	50908.2	56656.4	53157.1	50292.9	59395.2	49157	42220.2	41426.6	42628.7	47580.9	28834.4	22505.4	30287.7	30855.9
1110014K08Rik	NR_003376	NM_176902	hypothetical protein LOC319370	5174.15	5867.73	5571.57	6750.69	5062	4762.93	5302.94	3299.44	3587.26	3714.6	4092.9	3643.74	2817.41	3496.11	1463.66	1483.36	1606.64	1556.98	1754.31	749.19	619	739	646	588.1	642.31	652	600.06	565.68	614.65	517.02	599.82
Ppa1	NM_026438	NM_026438	pyrophosphatase	5169.98	5530.07	5505.87	6067.29	1935	1868.92	1982	2445.99	2772.01	3297	2257	2240	1510.11	1927.13	2603	2557.7	2600.99	2630.12	2646	2039.87	1797	2040	1900.99	2077.03	2330	2373	2420	1839	2201	1771	1962.36
Txn2	AK147164;NM_019913;AK090199	NM_019913	thioredoxin 2;Mus musculus adult male kidney cDNA, RIKEN full-length enriched library, clone:0610008P06 product:thioredoxin, mitochondrial, full insert sequence	5165.62	5579	5374.58	3004	2047	2005	2208.98	2758.88	3110.41	3330	2591.13	2527.98	1694	2278	3682.77	3442.82	3797	3659.94	3958.99	2552.22	2168	2500	2340.21	2589.97	2728.11	2751	2678	2273	2757.27	2286	2272
Ktn1	AJ517373;AJ517371;AJ517369;NM_008477;BC075697;BC066871;AJ517376;AJ517377	NM_008477	kinectin 1	5164.19	5114.46	5418.47	3203.04	3065.04	3219.5	3937.9	4608.25	4580.98	5746.14	3866.81	3961.83	2434.94	2434.33	3797.99	3447.45	3859.87	3590.26	3720.31	2405.95	2293.7	2650.09	2270.85	2128.18	2388.47	2461.76	2573.41	2293.4	2451.86	2331.62	2356.8
Cbx7	BC042657;NM_144811;AK045714	NM_144811	chromobox 7;Mus musculus cDNA pooled tissues:(tissue_type=brain,dev_stage=8-12 days neonate,strain=BALB/c),(tissue_type=testis,dev_stage=adult, strain=C57BL/6J), clone:V01X002A17	5164.05	5523.71	5582.07	2523.11	5330.42	5279.34	6163.84	1715.28	1760.56	2154.71	2254.5	2050.34	1465.17	1761.29	1971.94	1819.45	2005.2	1989.55	2140.84	535.33	417.04	577.46	515.96	477	533.77	529.99	584.99	1107.51	1063.73	894.29	1123.99
Cd164	NM_016898	NM_016898	CD164 antigen	5159.97	5294.16	5456.71	5750	4348.91	4377.18	5418.83	5698	6153.6	9128.67	4465	4595.03	2992.65	3208.4	1946.08	1827.17	2023.09	1904.55	2118.26	1192.05	978	1232.55	1040.8	1296.94	1527.94	1603	1461.19	2149.94	2528.13	2119	2198.79
Raver1	AY275472;NM_027911	NM_027911	Raver1	5158.53	5757.1	5519.28	4486.83	4363.25	4313.12	5053.94	5267.17	5607.48	6123.07	5037.29	4675.21	3251.7	3524.68	2012.2	1961.92	2106.83	2071.66	2149.82	1026.93	834.03	991.1	881.92	794.57	805.59	784.25	771.82	803.95	702.33	685.73	797.08
Rrp1	NM_010925	NM_010925	novel nuclear protein 1	5157.73	5445.37	5264.87	5142.94	4195	4223.76	4895.72	6048.6	5684.97	6700.07	7535.63	7506.01	5018.17	6195.97	9906.8	9354.96	10109.8	9711	10783.1	9288	8087	9250.92	8762.99	8740.26	9955.97	10358.8	9749.91	10012.5	11454.8	9370.34	10445.9
Ptp4a2	BC087551;NM_008974;AK155895	NM_008974	protein tyrosine phosphatase 4a2	5138.99	5414.97	5560.86	6760.09	3951.45	3963.54	4594.5	7393.09	7501.41	8812.99	7840.68	8285.09	5145.73	6231.08	4209.42	3816.39	4158.03	4116.21	4325.71	2734.08	2424.62	2855.91	2347.53	2668.98	2891.44	3005.16	3103.34	2878.54	3375.11	2981.05	2954.72
Sqstm1	NM_011018;BC006019	NM_011018	sequestosome 1	5137.98	5761.97	5587.76	8814	4115	4007	4664.21	4754.05	5279.87	5836.58	10185.1	9892.95	7234	8973	13839.1	13245	14441.6	13988.4	14763	17142.3	14923	17397.5	16121.8	16999.4	19063.7	19103.2	18466	21314.2	22614	18875.2	22335.5
Serf2	NM_011354	NM_011354	small EDRK-rich factor 2	5136.84	5600.33	5317.23	5652.35	3248.73	3472.28	3737.25	6531.62	6717.54	8265.59	7742.57	7830.15	4802.02	6412.65	4797.36	4653.75	5190.44	4826.78	5211.29	3114.58	2601.01	3077.73	2646.31	2383.8	2629.15	2909.65	2728.41	2546	2839.88	2360.33	2436.01
Ncoa4	NM_019744;NM_001033988	NM_019744;NM_001033988	nuclear receptor coactivator 4	5135.75	5517.85	5630.4	6175.4	3449.92	3593.53	4096	3644.25	3875.67	4956.92	4100.15	4171.9	2730.78	2924	3556.13	3329.8	3695	3431.99	3788.18	3237	3000.15	3280.31	2822.4	3222.99	3641.95	3763	3777	3607.45	3820	3365.39	3728.98
Copb2	NM_015827	NM_015827	coatomer protein complex, subunit beta 2 (beta)	5130.99	5561.44	5529.99	6286.1	3956.65	4095.11	4689.58	6347.12	6642.22	8338.14	8850.06	9393.06	6064.56	6860.95	5445.05	4952.48	5486.45	5373.06	5465.79	4290.99	3861.69	4501.74	4021.98	4228.12	4659.44	4880.86	4814.03	4192.43	4593.68	4054.82	4233.03
Mki67	AK133964		Mus musculus 8 days embryo whole body cDNA, RIKEN full-length enriched library, clone:5730578O05 product:antigen identified by monoclonal antibody Ki 67, full insert sequence	5129.65	5183.69	5214.92	3616.75	6208.21	6644.96	7901.13	7915.48	7768.71	11057	3435.15	3446.13	2292.73	1901.04	860.01	943	1049.99	955	1059	82	34	39	32	9	14	7	3	5	11	3	13
Gemin5	NM_172558;AK162955;AK131137;AK164214	NM_172558	MFLJ00137 protein (Fragment);gem (nuclear organelle) associated protein 5	5122.75	5668.1	5341.95	8605.58	3436.99	3396.57	3936.96	2670	2926.44	3446.26	2009	1973	1369.15	1297	1376	1350	1404	1358.02	1451	1122.58	906.96	1065	956.37	1085	1174	1205	1158.76	1009.99	961	986	1112
Sqle	NM_009270;AK161837	NM_009270	squalene epoxidase	5119.35	5369.2	5367.37	3692	3321	3208	3945	4811.99	5206	5765.61	8886.76	8941.99	6052.1	6877.96	14930.6	14120.3	15489.1	14956.3	15376.2	8168	8159.99	10017.4	8715.46	6076.62	6903	6368.01	6744.05	4325.12	5231.98	4407	4383.47
Incenp	AK088627;NM_016692;AB100433	NM_016692	inner centromere protein	5118	5422	5449.37	4154.52	5520.01	6127.99	6693.37	4714	4809.88	6737.01	2687.12	2521	1710.66	1722	922.01	886	950.07	870	985	264	244	265	243	255	273	292	269	295.87	326	309.88	294
Psmc4	NM_011874;BC012411	NM_011874	Psmc4 protein;proteasome 26S ATPase subunit 4	5114.45	5528	5551	5442.87	2875	2906	3321	4314	4644.97	4725.65	4736	4786.9	3276.52	4306	3755.04	3520	3911	3813.97	4019.55	2734.01	2391.96	2762	2424.02	2458.07	2850	2800	2872	3019	3499.2	2907	3194.77
Psmb6	NM_008946	NM_008946	proteasome (prosome, macropain) subunit, beta	5113	5367	5311.82	9755.1	2731	2655.99	2981	4554.6	4837.04	4541	5797	5516.16	3693	4958	4508	4472	4775	4589.99	5080.39	3704.99	3267	3822.51	3400	3162.52	3679	3805.82	3551	2989	3632	2947.07	3225
Rdx	NM_001104616;NM_001104617;NM_009041	NM_001104616;NM_001104617;NM_009041	radixin isoform a;radixin isoform b	5105.08	5147.67	5266.54	5751.65	6276.66	6358.19	7302.69	8532.39	8900.82	11016	8775.42	9246	6013.27	6019.57	4224.77	3851.81	4198.73	3975.7	4149.87	3309.61	3065.77	3389.36	3129.93	3243.78	3762.99	3827.41	4045.82	4039.03	4302.48	3969.9	4190.83
Psma1	NM_011965;AK135326	NM_011965	proteasome (prosome, macropain) subunit, alpha	5104	5315.31	5435.02	5265	3401.02	3428.87	3985.97	3884	4259.27	4947.96	3882	4113.99	2641.62	3382	4202.03	3809.4	4042.98	3978.99	3930	2738	2657	3047	2608.99	2443.44	2864.42	2837	2913	2457	2849	2401.54	2500
Top1	AK166844;NM_009408	NM_009408	topoisomerase (DNA) I;Mus musculus 12 days embryo spinal ganglion cDNA, RIKEN full-length enriched library, clone:D130064I21 product:topoisomerase (DNA) I, full insert sequence	5102	5327.46	5216.06	3196.41	4854.71	4941.04	5821.87	8083.63	8047.5	9652.51	11778.8	12470.4	7786.03	7732.13	5713.27	5269.05	5564.09	5410.57	5637.17	2539.4	2330	2539	2343	2064.62	2297.01	2373	2390	2252.8	2216.43	2127	2342.43
Hint1	NM_008248	NM_008248	histidine triad nucleotide binding protein 1	5100.74	5260	5386	8232.19	2599.56	2626	3002	4787	4991	4655	4533	4531	3021	3976.33	7586.09	7319	7581	7806	8102	7414.36	6789.84	7793.99	7132.03	7199.67	8477.75	8589	8697	7344.03	8955.97	7586.55	7961
Slc38a6	BC048389;AK054341;AK140045		Mus musculus 2 days pregnant adult female ovary cDNA, RIKEN full-length enriched library, clone:E330017J12 product:transient receptor protein 7, full insert sequence	5095.76	5409.94	5200.06	3209.22	7925.21	7044.76	9100.8	36108.2	36286.1	38946.8	53754.6	57963	36094.9	42658.2	12418.3	11284.5	13180.6	12402.3	12832.9	7905.01	7367.2	9118.32	7298.92	6697.94	7748.4	8016.75	8367.26	8648.85	8651.63	8084.89	8735.92
Eif1ay	NM_025437	NM_025437	eukaryotic translation initiation factor 1A	5086.87	5256.97	5272.72	5397.28	3000.2	3118	3678.99	3053.48	3300.07	3663.98	2842.96	2819	1838	2119.35	2567	2380.69	2530.26	2483.5	2482.97	1406	1364	1549	1341	1171	1420.3	1418	1472	1281.45	1235	1187	1240
Prelid1	AK012144;NM_025596	NM_025596	PX19 homolog;Mus musculus adult male kidney cDNA, RIKEN full-length enriched library, clone:0610039M07 product:PX19 (SBBI12) (PX19-LIKE PROTEIN) homolog [Homo sapiens], full insert sequence	5083	5694.73	5509	4956.01	3179	3118.78	3628.96	4622.99	5036.51	5600.72	4999	4728.19	3276.69	4440.96	3836	3667.95	3895.76	3830.98	4014.93	3159.2	2639	3027	2750	2534.96	2767	2820.09	2686	2752.11	2972.98	2368.91	2841
AK085396	AK085396		Mus musculus 9 days embryo whole body cDNA, RIKEN full-length enriched library, clone:D030026A21 product:hypothetical protein, full insert sequence	5082.71	5532.08	5189.65	7140.9	5730.12	5710.38	7146.02	6605.52	6977.57	8786.34	5335.93	5514.43	3570.42	3996.53	767.89	804.56	786.83	790.45	815.36	26	13.32	17	16	21	13	13.01	14	20	11	7	12
Psmb3	NM_011971;AK080755	NM_011971	proteasome beta 3 subunit	5081	5350.35	5271.93	7986.73	2691.54	2692	2939	3768.92	4128.61	3723.97	4018	4046	2723	3618.03	3145	3046.93	3290.48	3298	3410.69	2600	2160.11	2388	2235.29	2411	2599	2716	2610	2153	2470	2075	2238
Hmmr	NM_013552;X64550;AK041617	NM_013552	12 days embryo eyeball cDNA, RIKEN full-length enriched library, clone:D230012A22 product:hyaluronan mediated motility receptor (RHAMM), full insert sequence. (Fragment);hyaluronan mediated motility receptor (RHAMM)	5077.9	5078.03	5200.31	5015.91	4347.78	4402.11	5320.32	2531.87	2652.81	3573.23	1019.58	1116.68	687.26	653.6	517.1	564.43	549.98	508.96	527.48	48.38	34.99	52.87	36.95	39.95	38.47	34.73	23.54	43.57	34.77	40.41	49.71
Rnf12	NM_011276;AK013207	NM_011276	ring finger protein 12	5074.97	5417.09	5423.56	5628.15	4129.13	4219.45	5011.25	3522.03	3441.34	4707.72	5685.66	6041.07	3724.92	3759.46	2862.95	2555.25	2859.03	2722.03	2890.85	2738.37	2598.52	3036.83	2417.42	2490.99	2696.02	2935.98	3070	2843.98	2856.85	2823.69	2908.93
Xpo6	AK154709;AK049009;NM_028816	NM_028816	exportin 6	5071.99	5416.49	5369.53	5093.11	4001.31	4177.53	4856.68	3792.55	3782.09	4496.79	5434.94	5159.49	3555.21	3628.73	4230.14	3966.58	4335.41	4176.49	4432.55	3248.26	2855.43	3255.71	2926.27	3066.92	3393.21	3524.88	3348.69	3204.33	3369.58	3117.41	3239.34
Fkbp5	NM_010220;AK159389	NM_010220	FK506 binding protein 5	5071.74	5531.35	5301.88	6035.06	3020	3189	3671.59	1448	1475.91	1861.86	1592.76	1639.38	1050.99	1202	1706	1616	1703	1598	1772.99	580.05	469.83	552.9	508	382	411	379.63	422	511	579	413.96	560
Seh1l	NM_001039088;NM_028112	NM_001039088;NM_028112	sec13-like protein isoform b;sec13-like protein isoform a	5064.95	5301.6	5408.22	5973.67	3550.47	3731.05	4258.63	3080.75	3128.26	3983.38	2780.02	3030.2	1927.69	2049.13	1973.9	1853.03	1901.41	1957.54	1869.99	1145.29	1029	1181.98	1015.23	917.62	1084.12	998.03	1134.96	950.91	1013	886.54	987.06
Epb4.1l2	AJ539144;AK052475;AK167434;AJ245853;AJ428901;BC029938;AJ539143;NM_013511;AJ245854;BC055044	NM_013511	4.1G protein (Fragment);erythrocyte protein band 4.1-like 2	5060.04	5257.81	5063	5425.22	3789.84	4173.47	4561.79	3898.67	3994.89	5023.22	2665.68	2764.19	1751.35	1751.2	1148.91	1158.94	1337.89	1156.97	1299.88	599.83	495	539	466.99	333.98	431	419	396	339.01	284.97	279	383
Srpr	AK188860;NM_026130	NM_026130	Mus musculus adult male liver cDNA, RIKEN full-length enriched library, clone:1300011P19 product:SIGNAL RECOGNITION PARTICLE RECEPTOR ('DOCKING PROTEIN') (HYPOTHETICAL 69.8 KDA PROTEIN) (UNKNOWN) (PROTEIN FOR MGC:17355) homolog [Homo sapiens], full insert sequence;signal recognition particle receptor ('docking)	5058.02	5452	5562.16	6152.92	3286	3327.62	3728.97	3468.74	3878.19	4647	3935.99	4236.87	2622	2979.06	2701.01	2399	2716	2500.27	2720	2991	2602	2878.76	2670.99	3362	3672	3908.99	3863.88	3659	3981.83	3792	3844
Trpm7	AF376052;NM_021450	NM_021450	transient receptor potential cation channel	5053.2	5042.93	5370.96	3592.99	3423.83	3604	4259.4	3120	3166.84	4121.34	3369.95	3561.72	2207.29	1988.07	1865.09	1672.55	1863.59	1736.31	1940.89	1484	1372.53	1609.36	1312.79	1542.4	1666.33	1713.08	1885.94	1920.55	1845.46	1864.18	1994.8
Plk1	NM_011121;AK141202	NM_011121	polo-like kinase	5049.1	5535.25	5286.74	5097.28	4428.46	4543.77	5110.34	3273.55	3685.98	4294.08	1306.02	1326.39	917.07	999.41	439.31	510.99	492	511.96	527.95	48	33.83	36	26	33.03	35.02	36	32	34.03	46	38.01	42.04
Shmt1	NM_009171;X94478	NM_009171	Mus musculus serine hydroxymethyltransferase mRNA, complete cds;serine hydroxymethyltransferase 1 (soluble)	5033.56	5428.66	5455.85	7450.99	3013.62	2877.99	3378.99	1326	1465.99	1750.77	477	387	289	347	305	294	312	340	375	49	32	34	43	32	43	46	37	42	43	25	36
Pprc1	AK122322;AK147947;NM_001081214;AK044522	NM_001081214	peroxisome proliferative activated receptor	5032.97	5621.24	5355.9	6718.95	7202.84	7413.2	8108.89	3502.94	3847.09	5333.27	3658.59	3437.37	2424.13	2378.32	1631.99	1519.08	1722.49	1689.62	1755.39	844.75	584.88	724.57	648.24	732.87	763.12	733.52	684.79	771.88	784.54	708.53	799.04
Epha2	NM_010139	NM_010139	Eph receptor A2	5027.97	5604	5562.4	3353.98	1891.24	1961	2127.02	346	361	382	158	158	121	127	243	238	210	225	219	41	15	16	19	24	22	19	16	26	28	16	47
Psma6	NM_011968	NM_011968	proteasome (prosome, macropain) subunit, alpha	5026.01	5235.05	5312.37	6208.99	3118	3074	3706	3462.27	3770	4105.2	3801	4011.81	2388	3258.99	3842	3425	3879.1	3796.15	3965.99	2726	2453	2879	2440	2583	2947	2987	2949.72	2799	3245.95	2613	2914.99
Nup107	AK043454;AK161665;NM_134010	NM_134010	nucleoporin 107;Mus musculus 7 days neonate cerebellum cDNA, RIKEN full-length enriched library, clone:A730096N15 product:weakly similar to NUCLEAR PORE COMPLEX PROTEIN NUP107 (NUCLEOPORIN NUP107) (107 KDA NUCLEOPORIN) (P105) [Rattus norvegicus], full insert sequence;7 days neonate cerebellum cDNA, RIKEN full-length enriched library, clone:A730096N15 product:weakly similar to NUCLEAR PORE COMPLEX…	5025.03	5236.92	5422.23	5158.45	3254.99	3246	3864.97	2523.38	2683.95	3592	2002	2228	1405.05	1631	1066.98	1034	1019.95	1017	1074	411	365	411	398	324	429	427	431	404	389	365	391
Mphosph8	BC022759;NM_023773	NM_023773	M-phase phosphoprotein, mpp8	5024.22	5134.51	5123.55	4250.61	3216.48	3284.55	3749.6	2006.96	2043.65	2454	1848.57	1942.13	1213.94	1343.69	2285.1	2134.93	2251.42	2312.42	2275	1534.15	1566.19	1804.07	1602.26	1546.06	1699	1644.34	1781.45	1658.23	1827.29	1658.99	1843.13
Rbmxrt	BC011441;NM_009033	NM_009033	RNA binding motif protein, X chromosome	5019.95	5178.03	5222.12	7194	4440.28	4273	4918.36	5789.86	6323.99	6652.31	6840.01	6959.89	4415.74	5466.87	3651.02	3513.07	3702.01	3529.94	3709.01	2088.01	1795	2030	1779.97	1746	2138.01	2155.4	2123.01	2066.04	2174	1855	2242
Slc7a7	NM_011405;AK152637;AJ130943	NM_011405	solute carrier family 7 (cationic amino acid)	5012.34	5457.23	5375.77	2505.24	2155.99	2297.21	2656.07	114.05	118.15	166.34	106.09	118.15	95.23	101.26	200.59	179.33	140.47	148.62	155.61	9.01	9.83	9	9.01	12.01	11	7	7.01	4.01	8	9.01	7.01
Cyb5r3	AK010858;NM_029787	NM_029787	Mus musculus strain ISS cytochrome b-5 reductase mRNA, complete cds;diaphorase 1	5005.58	5456	5121.37	4695.04	3549.24	3587.62	4119.2	4137.7	4234.6	5017.81	5838.53	5690.91	3875.96	4508.69	3468.71	3300.38	3850.04	3805.88	4060.01	1890.14	1611.9	1792.97	1773.12	1409.49	1531.87	1622.45	1495.42	1398.28	1694.03	1286.33	1512.45
Tsc22d1	AK136211;NM_009366;NM_207652	NM_009366;NM_207652	TSC22 domain family, member 1 isoform 1;TSC22 domain family, member 1 isoform 2	5002.49	5332.22	5433.18	2469.4	4667.97	4487.5	5224.95	9168.9	9927.93	10489	16580	16995.5	11307.8	13311.3	17346.5	15871.6	17726.3	17037.4	17917.4	11729.4	10577.8	12434.3	11023.1	11050.4	12457.5	12491.5	12201.9	11064	12154.4	10537.5	11717
Smu1	AK011140;NM_021535	NM_021535	smu-1 suppressor of mec-8 and unc-52 homolog	5000	5059.05	5262.51	5725.69	3044.9	3031.47	3607.08	3454.01	3739.13	4177.01	3562.01	3708.53	2291.98	2896.41	2461.01	2373.97	2546.01	2502.12	2643.04	1615	1421.44	1550.44	1452	1520.13	1658.95	1669.95	1718.6	1607.15	1765.7	1558	1804.09
2310037I24Rik	AK168499;BC011085;NM_133714;AK167429	NM_133714	hypothetical protein LOC69612;2310037I24Rik protein	4996.99	5387.13	5357.14	2912.36	3384.77	3522.98	3958	3355.97	3451.1	3866.98	5087.42	5052.05	3182	3933.31	3364.52	3177.32	3519	3336.98	3494	1861.99	1680	1957	1787	1839.06	1983.62	2089.33	2084	2043	2190.27	2011.99	2117
Cebpz	NM_001024806;U19892	NM_001024806	Mus musculus in vitro fertilized eggs cDNA, RIKEN full-length enriched library, clone:7420469A13 product:CCAAT/enhancer binding protein zeta, full insert sequence;CCAAT/enhancer binding protein zeta	4994.96	5159.24	5103.67	5568.52	3893.47	3922.44	4569.91	2818.01	2808.37	3783.76	2305.06	2381.08	1503	1765.97	1699.75	1626.11	1668.03	1644.97	1660.08	1012.98	856	962.98	878.97	935.9	1108.33	1093.41	1081.59	944.44	996	944.99	1023.42
Nfx1	AK033850;NM_023739;BC053709	NM_023739	nuclear transcription factor, X-box binding 1	4994.78	5388.83	5440.88	3926.44	3057.58	2974.04	3454.25	3099.93	3131.54	4003.41	4224.54	4117.08	2721	2977.35	3389.98	3140.31	3561.16	3353.29	3532.91	2348.33	2135.93	2522.98	2128.77	2204	2598	2463.09	2559.74	2894.15	2910.82	2707.34	3013.06
Rrbp1	NM_133626;AF273693;NM_024281;AF273692	NM_133626;NM_024281	ribosome binding protein 1 isoform b;Ribosome-binding protein 1 (Ribosome receptor protein) (mRRp);ribosome binding protein 1 isoform a	4994.22	5209.54	4876.49	3603.62	3761.57	3870.22	4437.26	3862.52	4013.86	6990.83	7668.59	8009	5484.39	5344.9	2307.64	2083.66	2443.5	2208.85	2586.32	1794.64	1463.87	1629.58	1499.51	1235.37	1302.93	1403	1336.42	1375.05	1289.27	1067.08	1258
Mapk6	AK044752;NM_027418;NM_015806	NM_027418;NM_015806	Adult retina cDNA, RIKEN full-length enriched library, clone:A930039J04 product:mitogen-activated protein kinase 6, full insert sequence;mitogen-activated protein kinase 6	4993.62	5115.27	5366.15	6149.46	3248.18	3324.95	4042.02	6669.95	6491.52	7004.1	14735.5	15454.1	9737.44	9628.63	8864.54	8137.94	9018.78	8595.38	9265.56	4640.04	4380.76	4931.47	4314.98	3800.98	4501.59	4362.37	4595.07	3644.87	3843.23	3582.89	3722.71
Aurka	BC005425;NM_011497	NM_011497	serine/threonine protein kinase 6	4993	5191.41	5300.53	4079	3467.1	3506.63	4010.01	2141.98	2396.1	3012.34	985	937	660	793.87	385	395	396	349	425	31	32	32	25	42	32	20	29	16	19	24	27
Tomm40	AK163759;AK150019;NM_016871	NM_016871	translocase of outer mitochondrial membrane 40;Haymaker protein (8 cells embryo 8 cells cDNA, RIKEN full-length enriched library, clone:E860037P22 product:translocase of outer mitochondrial membrane 40 homolog (yeast), full insert sequence) (13 days embryo lung cDNA, RIKEN full-length enriched library, clone:D430001E03 product:translocase of outer mitochondrial membrane 40 homolog (yeast), full i…	4992.57	5949.6	5489.9	4529.86	2559.13	2565.9	2988.11	2248.66	2276.11	2586.98	2166.46	1969.41	1446.4	1848.69	2164.23	2171.93	2419.32	2291.01	2490.84	2176.67	1723.32	2143.64	1932.49	2260.65	2298.53	2413.71	2158.92	2030.11	2268.47	2002.59	2227.69
5830434P21Rik	NM_172661	NM_172661	hypothetical protein LOC227723	4989.39	5346.01	5769.84	3982.54	4457.07	4514.32	5333.37	4245.07	3847.43	4638.96	5755.24	6565.92	4478.82	3027.75	1258.68	1104.48	1193.59	1214.19	1540.18	379.21	483.41	566.96	260.66	584.43	712.09	544.47	582.65	338.88	287.38	479.26	672.59
Psmd12	NM_025894	NM_025894	proteasome 26S non-ATPase subunit 12	4989	5228	5422.96	8205.91	2769	2727.56	3086.02	3358.02	3571.99	4010.99	4143	4293.56	2719.97	3300.07	3688.96	3462.89	3630.13	3623	3522.84	3474.06	3339.05	3824.09	3268.99	3505.35	4105	3969.99	4206.91	3835.11	4490	3708.82	4189.97
Acaca	AF374167;AK040962;NM_133360;AJ619664	NM_133360	Acetyl-Coenzyme A carboxylase alpha (EC 6.4.1.2) (Fragment);acetyl-Coenzyme A carboxylase alpha;Mus musculus acetyl-CoA carboxylase 265 mRNA, partial cds, alternatively spliced	4984.95	5425.28	5287.65	6987.67	2502.45	2589.95	3068.99	4413.94	4593.08	5297.13	5773.34	6307.17	4032.97	3349.98	5693.18	5477.05	6098.6	5772.63	6237.39	4745.92	4647.15	5502.89	4847.84	3979.93	4419.3	4096.38	4684.86	3647.96	3474.98	3602.77	4005.68
Psmc1	AK169015;NM_008947	NM_008947	protease (prosome, macropain) 26S subunit	4976.44	5131.96	5132.38	5499.01	3688	3732.98	4189	5368.01	5657.95	6320	6441.9	6658.2	4235.35	5560.95	5799.92	5545.99	5910.73	5698.86	6128.93	4244	3882	4589.02	4079.18	3782.96	4326.69	4295.68	4421.67	3737	4402.87	3820.31	4019.97
Pitrm1	NM_145131;AK164235	NM_145131	pitrilysin metallepetidase 1	4976.4	5366.06	5311.51	4565.08	4524.98	4407.58	5120.05	3370.68	3553.75	4117.65	2838.09	2867.51	1867.9	2021.81	1733.89	1627.86	1771.14	1685.1	1733.72	917.1	849.33	1022.5	888.75	1047.96	1119.7	1106.07	1152.03	1307.16	1342.51	1212.55	1415.44
Zfp710	NM_175433;AK154953;AK154871	NM_175433	NOD-derived CD11c +ve dendritic cells cDNA, RIKEN full-length enriched library, clone:F630110D23 product:Hypothetical zinc finger homolog;zinc finger protein 710	4973.74	5321.63	5244.81	5891.99	4429.94	4295.46	5067.06	1424.47	1458.72	1526.1	1634.38	1571.55	1027.5	1092.93	845.77	764.86	924.7	774.09	907.61	342.1	244.82	308.6	277.98	209.26	255.54	247.08	245.08	269.82	255.31	208.84	283.51
Cops7a	NM_012003;AK019122	NM_012003	COP9 (constitutive photomorphogenic) homolog	4972	5349	5255.74	4552.03	3188.77	3144.08	3599.89	2135	2417.18	2859	1932	1844	1197.99	1514.22	1808	1737.73	1933.26	1844.01	2055	2271	2056.31	2323	2160.28	2512	2784.97	2823	2774.19	3015.09	3160.07	2768.94	3059.77
Ddost	NM_007838	NM_007838	dolichyl-di-phosphooligosaccharide-protein	4968.81	5386.06	5281.98	6018.98	3805.14	3822	4398.46	6960.93	7668.99	9114.5	5985	5946.04	4009	5153	4264.73	4093.11	4577	4340	4756	3574	2926	3360	3156.01	2952	3241	3355	3148.18	2548	2665	2296	2629
Rps6ka1	NM_009097;AK132856;AK179546;AK167790;AK148208	NM_009097	Mus musculus B16 F10Y cells cDNA, RIKEN full-length enriched library, clone:G370051M10 product:ribosomal protein S6 kinase polypeptide 1, full insert sequence;ribosomal protein S6 kinase polypeptide 1	4962.79	5525.41	5287.96	4646.81	3282.48	3495.75	3858.32	1128.43	1277.56	1820.8	1166.81	1066.68	749.03	829.76	780	737.45	844.25	803.57	896	473.48	409	493.91	478	464	544.29	467.15	486.65	516.03	587	493	607.04
Gnl3l	NM_198110;BC020354	NM_198110	guanine nucleotide binding protein-like 3	4959.79	5366.86	5464.09	4697.79	3910.85	4140.22	4683.34	3261.78	3226.82	3689.92	5133.93	5394.24	3526.41	3673.67	10017.9	9141.7	10246.7	9712.54	10217.2	9942.05	9625.38	11386	9604.57	9234.63	10760.2	10708.7	10749	10203.8	9624.91	9643.7	10770.4
Uqcrc2	NM_025899	NM_025899	ubiquinol cytochrome c reductase core protein 2	4958.92	5083.64	5198.99	6430.67	4129.92	4080.65	4835.92	5430.89	5759.97	6149.08	5069.95	5301.2	3314.46	3973.02	7517.75	6890.58	7531.93	7364.04	7608.23	8072.32	7785.84	8919.27	7783.39	8987.96	10042.6	10434.5	10329.8	9446.98	10863.8	9360.98	10130
Cox6c	NM_053071	NM_053071	cytochrome c oxidase, subunit VIc	4957.93	5078	5178	3286.99	2862	2848	3322	2376	2494.14	3073	3184.05	3090	1877	2522.01	4530	4341.01	4529.32	4518	4607.43	3465	3283	3746.96	3210.62	3386.85	3810.54	3901	4013	4515	5494	4035	4801.99
Tpd52	NM_001025262;NM_001025264;NM_001025263;NM_009412;NM_001025261	NM_001025262;NM_001025264;NM_001025263;NM_009412;NM_001025261	tumor protein D52 isoform 5;tumor protein D52 isoform 2;tumor protein D52 isoform 1;tumor protein D52 isoform 4;tumor protein D52 isoform 3	4957.68	5085.64	5173.74	4830.05	5003.7	5028	5837.04	913	919	1103.97	475.07	544.89	340	389	1180	1118	1206.28	1109.99	1195.53	1386.97	1184	1416.3	1246.75	1390	1660	1581.01	1692	1874.19	2170	1865.98	2055.17
Rrp9	NM_145620	NM_145620	U3 snoRNP-associated protein	4952.77	5435.49	5085.17	4146.51	1922.97	2026.99	2221.76	939	941	960.95	772.97	715.84	513	652	930.39	859.52	847.66	874.61	930.99	509	461	474	428.5	401.99	474.85	490	504	440.99	452	358	457
Tipin	BC016211;AK003451;NM_025372	NM_025372	timeless interacting protein	4950	5130.19	5378.81	5496.94	2017.86	2001.87	2337.02	1924	2000.39	2338.36	949	1008	630	792	517	549	499	467	474	179	160.82	174	159	148	185	187.98	197	201	229	199	196
C80913	AK133383;NM_011274	NM_011274	expressed sequence C80913	4944.05	5320.94	5319.83	5248.96	2816	2824.81	3435.49	1747.96	1665	2107	1668.1	1680.09	1031	1272.02	1904.81	1781.06	1862.98	1884.94	1991	1434.99	1257	1493.6	1273.99	1679.69	1868.85	1943.99	1942.87	1931	2066.08	1938.97	2154.02
Usp22	NM_001004143	NM_001004143	ubiquitin specific peptidase 22	4941	5466	5499.54	8255.66	4984	5071.98	5898.9	11393.3	11506	11637.4	23664.9	24149.1	15780.6	16620.3	31198	28435.5	32531.5	30790.8	33349.7	21777	19520.7	23140.3	20419.9	16606.1	18478.3	18701.3	18030.2	14612.4	14008	13744.4	15957
Lasp1	NM_010688	NM_010688	LIM and SH3 protein 1	4931.48	5569.77	5381	10688.1	2557.6	2591.97	2869	3619.78	3912.99	4957.93	8766.57	8663	5751.94	6467	7591.58	6887	7897.78	7429	8035.31	4341.02	3559	4113.48	3739.07	2754.95	2983.76	2996.84	2807.83	2972.99	2838.37	2338.01	3055
Nup133	NM_172288;AK040528	NM_172288	nucleoporin 133	4930.99	5340.99	5491	8027.75	4840.74	4807.94	5482	4079	4298.8	5147	3270.98	3348.11	2242	2338.02	1939	1979.99	2159	2073.01	2193	1342.98	1199	1348	1246	1222	1465.3	1455	1408.02	1383.76	1411	1302.51	1422.14
Ssr1	AY993942;NM_025965	NM_025965	signal sequence receptor, alpha	4926.84	5255.88	5345.61	5084.27	3338.81	3353.78	4036.11	6600.39	7109.08	9035.83	6146.71	6308.09	3996.52	4718.17	4405.29	4210.12	4546.4	4312.14	4398.2	3816.09	3475.31	4106.92	3486.73	3452.11	3981.84	4172.73	4013.62	3452.56	3388.46	3399.22	3466.33
Pmpca	AK032081;NM_173180	NM_173180	peptidase (mitochondrial processing) alpha	4922.2	5419.34	5293.17	4543.04	3571.36	3716.87	4339.78	4382.1	4450.87	5278	4283.94	4259.72	2872.51	3296.07	3686.61	3543.37	3710	3695.08	3753.45	3327.14	2848.98	3392.7	3065.94	2643.95	2948.76	3071.39	2967.03	2507.96	2672.77	2491.73	2561.59
Isg20l1	BC022614;AK089090;NM_026531;AK017644	NM_026531	Mus musculus 11 days embryo whole body cDNA, RIKEN full-length enriched library, clone:2700083B06 product:hypothetical Exonuclease containing protein, full insert sequence;interferon stimulated exonuclease gene 20-like	4920.62	5124.75	5108.56	4036.79	3229.32	3198	3771	1797	1845	2143.92	2192	2066	1490.15	1512	2560.92	2603.81	2767.01	2594.6	2866.81	2143.85	1793.44	2012.2	1990.99	2164.25	2439.36	2684.87	2396.91	2219.88	2431.37	2120.73	2223.51
Atp5o	NM_138597	NM_138597	ATP synthase, H+ transporting, mitochondrial F1	4919	5363	5250	7158.82	3269.94	3150.98	3624.98	4552.94	5022.77	5196.35	5350	5530.79	3646.58	4910	6629.88	6285.26	6791	6592.19	6935.95	7000.99	6507.09	7181.02	6605.84	7097.26	7741	8044.36	7756.95	6154.46	7676.19	6009	6906
Pnp	AK008143;NM_013632	NM_013632	Adult male small intestine cDNA, RIKEN full-length enriched library, clone:2010007B07 product:purine-nucleoside phosphorylase, full insert sequence;purine-nucleoside phosphorylase	4913.5	5215.2	5313.94	3313	2515.49	2499	2841	1354	1420	1714	683	731	449	613	444	460	467	491	457	176	136	135	132	119	139	129	105	137	179	113	122
Ddx23	BC049928;NM_001080981;BC019763	NM_001080981	Mus musculus adult male testis cDNA, RIKEN full-length enriched library, clone:4921506D17 product:weakly similar to PRP28, U5 SNRNP 100 KDA PROTEIN [Homo sapiens], full insert sequence;DEAD (Asp-Glu-Ala-Asp) box polypeptide 23	4913.04	5428.31	5262.81	3831.87	3059	3236.22	3651.89	4142.7	4214.23	4924	4651.76	4588	3153	3491	3447	3258	3375.77	3381.32	3669.94	2076.98	1837	1988.41	1888	2055.12	2199.83	2145.21	2147	2443	2483.18	2171.25	2493
Psmc3	NM_008948	NM_008948	proteasome (prosome, macropain) 26S subunit	4912.84	5437.93	5471.33	5367.97	3527	3571.05	4197.01	5364	5672.22	6381.04	6178	6191.83	4000.06	5201.52	4686.82	4403.95	4731.38	4724	4928.41	2962	2563	2904	2668	2635	2981.08	2849	2948.99	2908.02	3114.72	2716	3110
Lap3	NM_024434	NM_024434	leucine aminopeptidase 3	4904.47	5120	5214.97	7426.75	4133	4099.18	4791	3122	3496	4137.73	1881.66	1994	1273	1521.5	1022	1050.83	1108.99	1013	1093	755	711	791	737.27	887.98	979	1046.99	1064	799.99	879.13	822	837
Dnajc2	AK167991;NM_009584;AK013295;AK162409;BC021755	NM_009584	DnaJ (Hsp40) homolog, subfamily C, member 2;Mus musculus 10, 11 days embryo whole body cDNA, RIKEN full-length enriched library, clone:2810443H01 product:zuotin related factor 2, full insert sequence	4903.8	5037.54	5044.17	5602.17	2809.05	2909.63	3505.09	2298.13	2161	2760.17	2005.64	2051.99	1214	1603.08	1978.56	1876.01	2052	1967.55	2116.26	1420.01	1321.39	1486.01	1248.16	1182.77	1276.99	1348.2	1371	1110.99	1211.02	1024.91	1139
Eif1a	NM_010120	NM_010120	eukaryotic translation initiation factor 1A	4901.84	5036.48	5163.91	5840.24	3099.69	3003.04	3555.28	2130.01	2347.05	3134.47	2017.94	2216.97	1358.99	1668.99	2530.65	2397.02	2503	2474.99	2512.09	2057.14	1930	2291	1866.59	2005	2330	2277	2327.02	2140.03	2229	1944	2164.59
Eif3g	NM_016876	NM_016876	eukaryotic translation initiation factor 3	4897.04	5302	5342.84	5797	3578.49	3552.98	4152.68	3638.05	3850.99	4358	3461	3551	2283	3106	2447	2420.03	2426	2501.04	2673	2047.73	1659.01	1907.94	1746	1860	2096	2018	1928.01	1922.41	2182.69	1832	2011
Psmc2	NM_011188	NM_011188	proteasome (prosome, macropain) 26S subunit	4897	5047.27	5170.92	5405.14	3066.7	3043.13	3748.04	3974.22	4210.96	4840.81	4873	5054.68	3323.55	4151.99	4715.38	4574.26	4679	4791.23	4826	3814.94	3470	3907.97	3542	3757.51	4046	4229.45	4247.1	4492.01	4936.99	4125.25	4532
Atp5g1	AK008998;AK009883;NM_007506	NM_007506	ATP synthase, H+ transporting, mitochondrial F0	4895.85	5479.53	5356.63	9236.15	2677.37	2807.52	3036.95	2553.28	2843.82	2996.68	3452.64	3483.96	2358.67	2931.81	5735.47	5505.03	5867.58	5952.07	6336.12	8110.89	6972.47	8129.9	7577.62	9216.51	10267.5	10340.5	10031.4	8275.03	9783.59	8591.25	8687.85
Rps27l	NM_026467	NM_026467	ribosomal protein S27-like	4886.99	4900.98	5162.27	5607	2826	2681.67	3107.98	1667	1746	2107.97	1230	1373	815	1173	918	1091	1103	1038	1128.67	495	352.01	476	362	396	453	512	432	390	483.06	367	397
Rai14	AK129333;NM_030690;AK160119	NM_030690	ankycorbin	4885.52	5122.42	5062.61	3063.03	3800.94	3794.76	4313.98	6100.57	6236.92	7594.98	5171.53	5249.51	3411.97	3527.53	770.01	691.77	804.8	756	843	158.66	144	152	130	56	88	86.74	71.88	127	108	78	107
Scrib	AK122211;BC006859;BC062888;NM_134089	NM_134089	PDZ-domain protein scribble	4880.05	5227.41	5054.48	3850	4206	4172	4881	5554.52	5461.86	6324.47	5921.53	5505.92	3811	4281.87	3640	3578.42	3959.79	3790.12	4013.74	1596.9	1236	1522	1413.98	1539.44	1618.31	1611.98	1549	1952	2132	1962.98	2101.97
Trh	NM_009426	NM_009426	thyrotropin releasing hormone	4879.79	5243.76	5173.97	9535.62	10524.2	9174.07	11303.5	108	111	184	162	178	124	143	665	977.91	606.82	664	580	3	4	5	2	17	13	4	0	4	2	0	7
Yars	NM_134151	NM_134151	tyrosyl-tRNA synthetase	4874.01	5151.98	4999.67	4278.98	3650.89	3777	4399	3167.7	3453	3775.73	5119.99	5246.12	3513.75	4320.99	5958.31	5456.93	6055.66	5891.06	5977.96	5041.19	4612.27	5303.01	4858	5116.96	5310	5570.57	5612.79	4395.91	5186.58	4384.98	4609.56
2810417H13Rik	NM_026515	NM_026515	hypothetical protein LOC68026	4872.94	5065.09	4896.1	2595.02	2209	2145.97	2697.83	4269.96	4878.65	5584.02	1479.99	1525.02	995	1190	438	489	493.04	374	459.92	30	13	16	13	16	14	4	4	10	6	1	3.02
mKIAA0515	AK052511;AK147677		Mus musculus 13 days embryo lung cDNA, RIKEN full-length enriched library, clone:D430039P21 product:hypothetical protein, full insert sequence	4871.74	4907.66	4267.37	3988.99	5290.05	5603.15	6770.84	8602.7	8779.67	10160.7	23280.5	22551.6	14818.4	12620.8	22554.6	21484.4	24410.2	23048.1	25212.1	17133.8	15702.2	18364.6	16416	11600.5	12551.9	12559.9	12843.6	11469.8	10085.2	10614.6	11733.5
Tcerg1	AK150312;BC040284;NM_001039474;AB023485	NM_001039474	Mus musculus mRNA for transcription factor CA150b, complete cds;transcription elongation regulator 1 (CA150)	4862.31	5221.28	5160.44	4860.52	4268.8	4526.87	5174.08	4625.36	4931.08	6030.48	4686.39	4906.02	3297.44	3163.23	3332.56	3078.98	3383.49	3287.84	3542.65	1726	1518.47	1754.52	1597.21	1504	1673.15	1693.11	1796.03	1826.98	1843.2	1756.01	1965.27
Wdtc1	NM_199306;AK131700	NM_199306	WD and tetratricopeptide repeats 1;Wdtc1 protein	4860.46	5436.93	5225.78	6336.8	2547.1	2498.28	2936.97	2436.77	2437.15	3068.69	3354.34	3183.69	2092.86	2310.19	2248.62	2049.6	2262.15	2235.91	2485.81	1657.39	1474.16	1641.47	1533.48	1718.66	1900.11	1915.84	1818.93	2209	2214.23	2007.23	2322.39
Ap2b1	AK030505;NM_027915;NM_001035854;AK032617	NM_027915;NM_001035854	adaptor-related protein complex 2, beta 1	4853.99	5423.74	5173.93	8948.65	5627.99	5476.23	6783.52	10662.4	10842	11858	15051.4	15513.4	10342.3	10641.2	21572.2	19688.9	21654.4	20907.8	22347.9	19742.2	17700.1	20260.8	17801.7	16860.1	18071.5	18564.6	18235.9	14161.5	15510.1	14495	14737.1
Ppib	NM_011149	NM_011149	peptidylprolyl isomerase B	4852.24	5152.11	5065.63	5265.69	3687.68	3739.34	4216.28	8063.99	8692.43	9987.67	6815.47	6912.34	4478.62	5627.69	3954.1	3679.62	4335.95	3970.41	4201.4	2774.56	2397.48	2619.43	2310.39	2365.28	2615.69	2660.19	2607.34	2056.41	2419.42	1962.78	2231.6
Ap2a1	AK212972;NM_007458;NM_001077264	NM_007458;NM_001077264	Mus musculus 12 days embryo female mullerian duct includes surrounding region cDNA, RIKEN full-length enriched library, clone:6820418K18 product:adaptor protein complex AP-2, alpha 1 subunit, full insert sequence;adaptor protein complex AP-2, alpha 1 subunit	4850.4	5523.52	5238.29	6748.97	3922.08	3893.44	4549.25	4290.87	4768.02	4944.43	6299.55	5749.02	4169.77	4826.38	8056.57	7951.86	8543.86	8217.41	8955.49	10930.8	9692.72	10932.6	10785.9	11206.9	12067	12350.2	11789.9	10934.8	11587.1	10123.3	11818
Ruvbl1	NM_019685	NM_019685	RuvB-like protein 1	4836.04	5303	5197.77	4228	2578.47	2692	2968.92	2102	2120.99	2427.75	1600.65	1492.97	1041.1	1284.99	1679.36	1498.98	1666.2	1682	1691.93	1046.12	908	972.31	925	1060	1199.75	1136	1102.1	982.88	1133	880.4	1084
Gtf2i	NM_001080748;AY030290;AY030293;AY030292;NM_001080746;NM_001080749;NM_010365;NM_001080747;AY030291	NM_001080748;NM_001080746;NM_001080749;NM_010365;NM_001080747	general transcription factor II I isoform 3;general transcription factor II I isoform 4;general transcription factor II I isoform 1;general transcription factor II I isoform 2;general transcription factor II I isoform 5	4833.94	5268.32	5079.01	4018.25	5371.99	5276.47	6427.44	11740.8	12167.9	13661.4	13818.5	14497.3	9617.4	10295.9	9319	8642.4	9326.26	9225.94	9611.08	5349.38	4760.84	5602	4985.93	5073.54	5732.92	5826.99	5834.69	6879.21	7024.51	6056.49	6968.84
Zfp532	AK163988;AK083001;NM_207255;BC094671	NM_207255	zinc finger protein 532;ES cells cDNA, RIKEN full-length enriched library, clone:C330036G13 product:Similar to zinc finger protein, full insert sequence;Mus musculus 12 days embryo spinal cord cDNA, RIKEN full-length enriched library, clone:C530030I18 product:ZINC FINGER PROTEIN homolog [Homo sapiens], full insert sequence	4831.55	5232.59	5192.33	2007.1	3572.13	3703.55	4151.09	2597.46	2571.59	2832.05	5541.32	5397.34	3534.41	3264.89	3405.76	3193.59	3509.55	3352.99	3546.93	1508	1361.84	1654	1459.86	1127.13	1375.01	1262	1245	1049.92	895.05	879	1036.15
Zc3h7b	NM_001081016;AK157711;AK171949	NM_001081016	ubiquitous tetratricopeptide containing protein	4824.81	5552.33	5185.65	3130.02	4712.43	4685.21	5483.15	6837.9	6878.8	7594.86	10791.1	10655.7	7223.06	6702.65	12457.2	11611.6	12852.2	12028.9	13505.8	7177.62	6137.05	7305.69	6472.59	5599.46	6170.03	6243.17	6102.46	4831.82	4339.26	4222.3	5010.53
Arcn1	AK031385;NM_145985	NM_145985	archain 1	4822.48	5209.64	5312.76	4950.8	4448.96	4460.78	5300.49	6389.59	6644.89	8471.92	9936.54	10573.5	6773.27	7082.93	6811.46	6477.95	6917.92	6874.73	7100.38	5569.39	5047.73	5865.25	4979.21	5117.25	5709.26	6043.9	6141.66	5303.38	5484.05	4984.3	5498.03
Tmed2	AK075642;NM_019770	NM_019770	transmembrane emp24 domain trafficking protein	4822	5043.55	5075.91	4524.01	3203.03	3076	3728.98	7164.97	7593.64	9808.96	7921.9	8330.91	5457.08	6412.31	4657	4532.16	4877.91	4627.08	4977.88	3223	2908.14	3290.79	2829.96	2858.48	3270.48	3319.42	3310.97	2854	2904.08	2688.03	2892.15
Dars	NM_145507;NM_177445;AK077820	NM_145507;NM_177445	aspartyl-tRNA synthetase;Mus musculus 8 days embryo whole body cDNA, RIKEN full-length enriched library, clone:5730439G15 product:ASPARTYL-TRNA SYNTHETASE (EC 6.1.1.12) (ASPARTATE--TRNA LIGASE) (ASPRS) homolog [Rattus norvegicus], full insert sequence	4818.17	4801.97	4787.78	5631.09	3653.9	3822.72	4473.71	4687.21	4921.65	5306.94	3580.96	3878.62	2482.19	2925.98	3004.72	2836.43	3065.77	2954.11	2995.19	1965.49	1892.41	2112.87	1813.04	1829	1987.01	2083.43	2122.02	1642.12	1747.12	1561.85	1758.19
Gnpat	NM_010322;BC003225	NM_010322	glyceronephosphate O-acyltransferase	4812.79	5128.38	5107.42	6249.73	4416.73	4513.49	5351.18	3936.21	4199.51	4387.36	3987.19	3890.13	2465.17	2959.22	2642.08	2450.14	2726.43	2452.96	2817.31	2222.45	1882.15	2241.41	1933.01	1933.51	2148.94	2172.91	2198.05	2250.93	2313.93	2084.09	2229.95
Kifc1	AK041901;NM_053173;AF221102;BC091570;BC085289	NM_053173	Mus musculus kinesin-related protein KIFC5A mRNA, complete cds;kinesin family member C1;Mus musculus kinesin-related protein KIFC5B mRNA, partial cds	4810.19	4981.85	4888.98	3898.08	4138	4427.54	4870.28	2795	2870.02	3410	1502	1424	949.42	1138.05	784	771.01	831	783	847	206	165	200	138	156	188	164	140	109	120	99	120
Stt3a	NM_008408	NM_008408	intergral membrane protein 1	4810.02	4837.01	5010.93	5535.99	4065.17	4014.61	4530.79	5175.96	5555.89	7931.6	5227.74	5551.09	3637.98	4061.06	2573.93	2406.66	2614.94	2543.18	2748.98	2093.73	1818.03	2188.95	1873.23	1880	2095.92	2188.06	2107.99	1531.4	1458.04	1548.15	1695.03
Nme1	NM_008704	NM_008704	nucleoside-diphosphate kinase 1	4808	5192.99	5118.02	7729.52	2387.85	2273.02	2700	4762	4930.99	5245	6039.1	5918.31	3851	5157.93	6881.32	6767.04	7237.65	7063.25	7606.97	6089.98	5312.28	6078.87	5502	5551.92	6192.29	6504.12	6187.59	5615.96	6642.99	5353.98	5637.96
Aff4	BC099959;NM_033565	NM_033565	Mus musculus AF4/FMR2 family, member 4, mRNA (cDNA clone IMAGE:30083378), complete cds;AF4/FMR2 family, member 4	4802.69	5079.79	5458.56	8175.08	5007.73	4888.04	6281.92	8657.21	8475.2	9738.88	16469.7	17434.5	11027	5785.5	10394.7	9358.68	10340.7	9832.38	10482.2	10355.1	9263.26	11056.6	9428.87	11952.7	13099	13116.8	13638.3	17278.8	14077.2	16408.6	18476.5
Umps	AK035997;NM_009471	NM_009471	uridine monophosphate synthetase;Mus musculus 16 days neonate cerebellum cDNA, RIKEN full-length enriched library, clone:9630008B15 product:uridine monophosphate synthetase, full insert sequence	4797	5104.46	5114.06	5673	2109	2272	2475.04	1945.94	2197.55	2809.93	1398	1383	885	994	840	798.98	929.99	855.94	902	491	405	439	432	443	531.99	460	474	463	469	402	496
Tomm22	NM_172609	NM_172609	translocase of outer mitochondrial membrane 22	4786.33	5039.52	5150.36	3547.43	2143.74	2266.11	2567.89	2938.08	3044.85	3483.55	3112.52	3277.5	1987.27	2579.96	3003.48	2840.47	3023.44	2885.11	3045.95	2253.2	2130.23	2407.86	2238.09	2182.92	2478.77	2521.42	2429.58	1989.92	2161.36	1867.81	2096.73
Atpif1	NM_007512	NM_007512	ATPase inhibitory factor 1	4781.99	4876.54	4931	5060.83	3413	3718.15	3893.39	2839.61	3203.11	3172.2	3955	4097.6	2638	3292.13	6395.92	5814.99	6440.31	6132.99	6593.9	5000.68	4694.99	5330.92	4766	4807.93	5743.65	5610.27	5505.21	5262.53	6342.72	5142.4	5507.37
Cherp	AK144328;NM_138585;AK017525	NM_138585	SR-related CTD associated factor 6;8 days embryo whole body cDNA, RIKEN full-length enriched library, clone:5730408I11 product:hypothetical SWAP / SURP containing protein, full insert sequence	4779.77	5372.05	5141.99	6570.51	4991.72	4923.29	5602.59	4821.84	4992.28	5593.35	5281.14	5176.57	3676.64	3861.88	2796.08	2790.64	3014.08	2918.94	3055.82	2194.62	1878.8	2077.9	2067.99	1869.83	2023.39	2115.84	1956.96	2189.91	1992	1934.98	2169.99
Laptm4b	NM_033521;AK146868	NM_033521	Mus musculus lysosomal-associated transmembrane protein 4 beta mRNA, complete cds;lysosomal-associated protein transmembrane 4B	4776	5058.5	5002.73	3140	4770	4631	5434.01	4293.95	4794	5669	2931.99	2924.01	1912	2451	3315	3103.92	3407.69	3287.99	3536.94	3365.74	3214.99	3828.41	3462.71	3995	4582.2	4606.89	4562	4736	5320.18	4540.02	4988.18
Pdia4	NM_009787	NM_009787	protein disulfide isomerase associated 4	4775.01	5066.76	4760.83	4983.65	2854.31	2836.41	3145	5848.25	6365.79	8591.32	5627.5	5916.75	3960	4661	2731	2578.64	2803.25	2667	2761	1922.72	1643.69	1795	1708	2233.03	2286	2519.25	2454	1828.42	1977	1998	1800.97
Sumo1	NM_009460	NM_009460	SMT3 suppressor of mif two 3 homolog 1	4767.22	4721.94	5123.04	4570	2985.8	3005	3437.12	4381.98	4414.67	4908.9	5667.38	6149.96	3781	4831.01	3644.99	3351	3486.25	3561.03	3555	2432.08	2361.84	2665	2273	2398.11	2603.01	2717	2804.01	2749.02	3072.96	2565.83	2874.87
Gtf3c1	AK171723;AK139264;AK038537;NM_207239	NM_207239	General transcription factor 3C polypeptide 1 (Transcription factor IIIC-subunit alpha) (TF3C-alpha) (TFIIIC 220 kDa subunit) (TFIIIC220) (TFIIIC box B-binding subunit);Mus musculus cDNA, RIKEN full-length enriched library, clone:M5C1013C20 product:general transcription factor III C 1, full insert sequence;general transcription factor III C 1	4765.5	5101.31	5190.75	4262.43	4105.77	4053.88	4624.34	5119.99	5330.76	6256.81	7113.7	7239.59	4980.67	5029	4639.36	4490.91	4825.6	4631.3	5150.15	4100.85	3384.78	4015.42	3717.14	3639.68	4116.6	4192.01	4181.54	4248.49	4216.74	3837.63	4482.49
6330577E15Rik	NM_026377	NM_026377	hypothetical protein LOC67788	4758.25	4904.02	5045.82	5757.96	4184.66	4224.35	4908.89	4575.5	4840.97	5787.03	5957.49	6161.66	4012.84	4920.33	2343.94	2165.53	2330.89	2305.36	2363.37	1764.32	1649	1887.99	1686.97	1562.45	1859.79	1868	1796.02	1965.45	1993.76	1753.25	1906.05
Ccni	NM_017367	NM_017367	cyclin I	4755.84	5169.81	5117.66	4667.54	4581.83	4614.33	5358	7716.2	7853.12	8428.88	11013.1	11649.2	7321.82	9096.7	9092.31	8499.75	9087.94	8846.48	9296.62	6588.63	6090.57	7121.16	6026.49	5679.58	6215	6596.33	6600.84	5233.93	5832.66	5228.86	5482.16
Ppil1	NM_026845	NM_026845	peptidylprolyl isomerase-like 1	4754.5	5044.16	5228.35	4774.41	2146.05	2094.3	2466.56	2329.4	2544.95	2918.28	1845.31	1879.42	1214.78	1507.6	1250.12	1117.42	1245.84	1193.93	1285.87	687.12	534.29	632.12	577.1	517	581.49	618.08	601.89	513.81	587.59	527	619
Pycr2	NM_133705	NM_133705	pyrroline-5-carboxylate reductase family, member	4751	5132	4990.47	4818.21	1774	1691	1980	1281	1373	1372	1095	953	698.97	967	914	973	949	940.71	1044.91	648	569	612	595	773	763	792	757	805	822.06	668	806
2610207I05Rik	NM_001031814	NM_001031814	PI-3-kinase-related kinase SMG-1	4750.34	4728.75	4806.6	3472.87	3668	3776.77	4622.21	4004.83	3823.83	4854.1	6534.23	6583.94	4250.5	2916.63	5375.51	4519.61	5333.92	5148.09	5487.23	4524.3	4204	5058.15	4110.25	3540.74	3573.88	3624.54	4732.8	4036.73	3269.63	4069.64	4515.72
Nat10	AK142682;NM_153126;AK087445	NM_153126	Mus musculus 16 days neonate cerebellum cDNA, RIKEN full-length enriched library, clone:9630054E14 product:hypothetical Acyl-CoA N-acyltransferases (Nat) structure containing protein, full insert sequence;N-acetyltransferase 10	4746.2	5044	5034	3384.44	3776.12	3777	4278.31	1466	1698.95	2180	1136	1115.99	722	822	1203.99	1132	1172	1179.92	1212.16	714	651	792.89	684.92	685	838	832.02	803.81	872	950	878.51	999.98
Polg	NM_017462	NM_017462	polymerase (DNA directed), gamma	4744.47	5086.96	5065.84	3147.58	4341.47	4383.46	5141.74	2570.82	2533.7	3148.14	2458.31	2371.5	1667.33	1785.13	1173.41	1067.13	1198.63	1155.87	1235.83	996.78	886.18	975.65	936.99	1270.93	1450.4	1412.72	1413.39	1553.57	1604.43	1457.9	1708.35
Usp5	NM_013700;AK154008	NM_013700	ubiquitin specific protease 5 (isopeptidase T)	4740.98	5030.48	5041.01	5030.99	3668	3786.01	4314	5626.04	6210.99	6606.14	7953.03	7754.94	5375.94	6643.84	8336.02	7881.87	8752.01	8535.47	9089.79	7126.94	6358.64	7487.38	6890	6615	7336.25	7550	7291.81	6759.36	7283.93	6379.71	7155.87
Elp2	NM_021448;AK044699	NM_021448	signal transducer and activator of transcription	4736.44	5138.85	5113.01	5667.8	4008.16	4135.26	4812.14	4092	4327.31	4836.46	5182.49	5338.74	3414.96	3901	4446.8	4195.99	4535.63	4204.98	4690.12	3459.99	3204	3605.89	3241	3359.81	3881.79	3982.89	3890.03	3588.48	3835.97	3468.74	3828.71
Cnot10	AK161842;NM_153585;AK214795;AK080503;BC036179;AK157824;AK149944	NM_153585	CCR4-NOT transcription complex, subunit 10;Cnot10 protein;Mus musculus 10 days neonate skin cDNA, RIKEN full-length enriched library, clone:4732491N16 product:hypothetical TPR repeat containing protein, full insert sequence;Adult male medulla oblongata cDNA, RIKEN full-length enriched library, clone:6330405K13 product:CCR4-NOT transcription complex, subunit 10, full insert sequence	4730.91	4999.36	4933.91	3535.71	3627.19	3695.65	4243.06	2550.51	2731.93	3026.91	2114	2216.97	1486	1637	1978.1	1816.99	1947	1959.81	2054.07	885.67	758.88	892.78	749.99	751.97	885.94	828.31	858.29	1207	1210.08	1077.24	1353.4
Adam23	AK034022;AK046677;AY545640;NM_011780;AK083458	NM_011780	a disintegrin and metallopeptidase domain 23;Mus musculus mRNA for ADAM23, complete cds	4730.51	4918.87	4956.48	2506.46	6780.61	7046.52	8041.24	823	813.86	891.99	1454	1476.76	986.83	911.62	2404.99	2204.65	2468.8	2355.16	2478.41	4115.97	4256.65	4914.49	4340.64	5129.89	5538.25	5649.89	5773.64	5498.41	5461.52	5345.32	5950.86
Tcf25	NM_025804;NM_001037878;NM_001037877;AK045397;AK122430	NM_025804;NM_001037878;NM_001037877	nuclear localized protein 1 isoform a;nuclear localized protein 1 isoform c;nuclear localized protein 1 isoform b	4728.66	4891	4998.61	6851	4549.57	4761.47	5417.62	7531.95	7802.44	8384.1	13647.3	13556.1	9278.02	10613.4	23545.9	22072.3	24548.6	23625	25012.7	27101.7	24594.5	28179	25651.5	25634.8	28655.2	28520.2	28381.8	27196.5	29506	25610.3	28271.7
Ddx54	NM_028041	NM_028041	DEAD (Asp-Glu-Ala-Asp) box polypeptide 54	4728.62	5319.98	5088.86	5950.23	3075.92	3165	3490	3273	3151	3765	4319.26	4121	2821	3211.25	2421.96	2407	2509	2508.95	2606	1479	1319.07	1468	1353	1306	1341	1390	1344	1111	1211	1121	1139
Mbtps1	AK029048;NM_019709	NM_019709	membrane-bound transcription factor peptidase	4725.01	5326.01	4954	8288.92	5635	5480	6471.42	9544.52	10227	12671.4	10405	10204	7016.01	7268.9	3662	3425.74	3912.01	3560.38	3783.99	2815.56	2533	3106	2757	2719.82	3122.01	3185	2996	3493	3377.11	2933.96	3714
Pfkm	AK002711;NM_021514	NM_021514	phosphofructokinase, muscle	4720	5119	5059.48	2650	3006	3116.07	3571.54	2048	2116.08	2013.98	2652.91	2621	1871	2133	6706	6365	7070.62	6788.34	7248.35	7812.97	7090.09	8003	7696.07	8299.24	9502.66	9808.94	9464.48	11482.1	12331.9	10225.3	11767.6
Ssr2	AK020145;NM_025448	NM_025448	signal sequence receptor, beta	4717	5031.97	4997.14	5282	2883.97	2967.99	3257	5240.18	5767.9	6947.84	4906.74	4833.87	3145.01	4253.78	3223.99	3000.64	3407.46	3121.97	3339	2550	2159.99	2602.86	2368	2280.02	2542	2653.02	2371	1995	2280	1802.16	1950
Nup88	AK139738;NM_001083331;NM_172394;AK039007;AJ532593	NM_001083331;NM_172394	nucleoporin 88 isoform 2;nucleoporin 88 isoform 1;Mus musculus mRNA for 88kDa nucleoporin protein (Nup88 gene)	4713.04	4877	4804.98	4547	3636.99	3693.01	4267.89	3786	3986.23	4535.97	4555.97	4845.73	3073.99	3529.09	2958.99	2814	2973.96	2933.13	3029.27	2330.18	2106.85	2525.78	2208	2247.02	2666.99	2747.17	2718.01	2640.99	2955	2587.27	2800
Psmd4	AB029145;NM_008951;AF175574;AB029146;AB029144	NM_008951	26S proteasome non-ATPase regulatory subunit 4 (26S proteasome regulatory subunit S5A) (Rpn10) (Multiubiquitin chain-binding protein);proteasome 26S non-ATPase subunit 4	4709	5026.07	4961.15	6333.8	2777.81	2781	3150.97	3997	4303.99	4497.95	4387.73	4433.78	2983	4126.71	4106	3753.22	4308.99	4216	4458.92	3159	2808.02	3084	2856.01	2890.04	3137.42	3213.1	3082.26	3236.98	3749	3081	3245.03
Eif6	NM_010579	NM_010579	eukaryotic translation initiation factor 6	4706.68	5088	5049.67	4859	2394	2345.8	2601	2977.83	3013	3273.05	3045	2881	1902	2559	2198	2275	2317	2273.83	2459.09	1878.91	1488	1716	1580.99	1771	1884	1933	1744	1906	2178.97	1783	1914
Paip2b	NM_146169	NM_146169	poly(A) binding protein interacting protein 2B	4699	4767.46	4834	5621.87	3225	3219.97	3744.71	2515.2	2491	2773.04	2902.26	3236	1975.96	2300.4	3718.41	3367	3784	3503	3822.86	2505	2645.59	3045.54	2607.52	2355	2698	2733.99	2782	2382	2370.51	2084	2437.29
Rfc5	AK011931;NM_028128	NM_028128	Mus musculus 10 days embryo whole body cDNA, RIKEN full-length enriched library, clone:2610020K06 product:replication factor C (activator 1) 5 (36.5 kDa), full insert sequence;replication factor C 5	4697.93	5048	5146.95	5880	3060	2984	3648.08	1733	1913.99	2331	938	966.02	651.99	770	658	642	698	685	731.64	196	166	171	154	98	128	120	106	56	60	64	77
Pum1	BC048174;BC050747;AK162742;AK161135;AK052145;NM_030722;AK147185	NM_030722	Pumilio homolog 1;pumilio 1	4696.07	4886.98	5025.36	5154.78	4105.23	4322.28	4702.98	5163.75	5202.17	6245.82	6072.55	6127.31	4153.88	4050.33	4048.71	3732.8	4089.64	4007.47	4207.66	2434.52	2148.7	2433.99	2214.19	1972.15	2171.32	2137.78	2205.28	2034.25	1792.99	1761.31	2112.93
Stt3b	NM_024222	NM_024222	source of immunodominant MHC-associated	4696	4962.58	4903.56	4632.73	4085.86	3855	4548.02	6533.96	6657.84	8215.22	6741.05	6757.44	4542.57	4906.36	5111.49	4580.77	5219.19	5008.63	5335.69	3541.9	3155.26	3468.99	3003.99	2641.96	3047	3189.87	3017.03	2338.14	2331.96	2136.37	2511.84
Skiv2l2	AK077924;NM_028151;AK129045	NM_028151	superkiller viralicidic activity 2-like 2;13 days embryo male testis cDNA, RIKEN full-length enriched library, clone:6030446B09 product:hypothetical P-loop containing nucleotide triphosphate hydrolases structure containing protein, full insert sequence	4684.43	4692.94	4700.26	3250.2	4004.23	3985.51	4730.7	2903.61	3033.59	3849.53	3295.97	3468.99	2234.85	2377.9	2630.55	2388.99	2528	2514.68	2609.57	1940.87	1932	2155.49	1799.27	2083	2399.99	2417	2574.05	2540.47	2662.19	2437.34	2681.95
Ep400	AK164049;AK030095;BC082322;AB092695;NM_029337;AK122517	NM_029337	Ep400 protein (13 days embryo heart cDNA, RIKEN full-length enriched library, clone:D330045G15 product:E1A binding protein p400, full insert sequence);7 days embryo whole body cDNA, RIKEN full-length enriched library, clone:C430034P13 product:E1A binding protein p400, full insert sequence. (Adult male corpora quadrigemina cDNA, RIKEN full-length enriched library, clone:B230378D13 product:E1A bind…	4667.01	4915.33	4891.97	4370.96	4805.56	5027.24	5789.07	5016.59	4920.36	6062.37	7732.79	8089.25	5440.26	3917.02	3977.46	3645.89	4202.06	4062.89	4398.58	2573.91	2320.21	2803	2386	2135.2	2236.04	2348.46	2479	2240.36	1971	2288.95	2390.03
Ubqln4	NM_033526;AK160578	NM_033526	ubiquilin 4	4666.15	5042.81	4947.15	5750.89	3526.96	3586.63	4204.57	4383.85	4679.83	5194.24	5162.91	5211.16	3488.99	3863.41	3601.93	3549.32	3921.41	3748	4095.48	2798.93	2436.96	2694.19	2534.06	2712.65	3077.01	3129.28	3162	3151	3353.06	3046	3227.59
Ptprs	AK032604;D28531;BC054077;NM_011218;BC052462;AK163915;BC083188	NM_011218	Mus musculus adult male olfactory brain cDNA, RIKEN full-length enriched library, clone:6430703F15 product:protein tyrosine phosphatase, receptor type, S, full insert sequence;0 day neonate cerebellum cDNA, RIKEN full-length enriched library, clone:C230052B15 product:protein tyrosine phosphatase, receptor type, S, full insert sequence. (Fragment);protein tyrosine phosphatase, receptor type, S	4666.09	5009.67	4733.99	2757.04	4591.32	4620.99	5090.97	10735	10434	9920.99	20004.2	19175.5	13057.4	13106	16932.1	16066.5	18413	17259	18535.3	11585.6	10020.2	11817.1	11056.8	9164.48	10520.6	10550.7	10034	10517.8	10364.9	9482.04	11138.1
BC010304	NM_001033268	NM_001033268	hypothetical protein LOC218236	4663.7	5116.12	4906.69	3968.64	4308.04	4357.39	5026.54	6099.95	6621.01	8508.34	6912.46	6891.71	4684.79	4760.23	2767.39	2656.63	3024.98	2845	3078	1861	1496	1771	1458	1521	1840	1821.28	1782.98	2048	2165.38	2001	2050.9
Eif4ebp2	NM_010124	NM_010124	eukaryotic translation initiation factor 4E	4661.4	5160.99	4881	4594	3474.97	3316.8	3918.97	3156.2	3549	4297	3822.99	3732	2574.99	2317	1306	1247.8	1420	1308	1497.86	614	497	613	570	468	535	519	513	586	519	530	595
Coro1c	AK037801;NM_011779	NM_011779	Mus musculus coronin-3 mRNA, complete cds;coronin, actin binding protein 1C	4657.16	5222.48	4982.71	7314.32	3997.92	3957.9	4585.9	5662.4	5687.69	6383.55	9906.23	9646.04	6574.49	7544.47	7988.12	7425.69	8455.73	7993.61	8324.83	5062.36	4485.44	5161.12	4725.11	4258.89	4592	4835.36	4572.78	3776.94	4333.75	3842.59	4277.59
Dcakd	AK002835;NM_026551	NM_026551	dephospho-CoA kinase domain containing	4653.94	5354.67	5017.99	6252.16	3448	3331.04	3726	6278	6864	6989	6326.35	5965.99	4152	5155.02	5594.12	5480.18	5886	5772.92	6107	4635.94	3961	4551	4301	3235.02	3601.86	3804	3452.25	2301	2332	2052	2369
Actn1	BC038919;DQ288940;NM_134156	NM_134156	Mus musculus 13 days embryo head cDNA, RIKEN full-length enriched library, clone:3110023F10 product:ALPHA-ACTININ 1 (ALPHA-ACTININ CYTOSKELETAL ISOFORM) (NON-MUSCLE ALPHA-ACTININ 1) (F-ACTIN CROSS LINKING PROTEIN) homolog [Rattus norvegicus], full insert sequence;actinin, alpha 1	4650.98	5128.98	5036.98	6668.53	5074.91	5219.36	5907.99	6510.95	7277.29	10709.3	4638.01	4646.91	3128.21	3090	1568	1548	1730.08	1718.81	1847.29	1236.9	852	1164	952.96	863	973	988.15	955.01	1244	1182	1052	1221
Utrn	BC062163;NM_011682;AK087303;AK134424;X83506;AK134010;AK020881;AK163051;BC011062	NM_011682	Mus musculus 0 day neonate lung cDNA, RIKEN full-length enriched library, clone:E030042O06 product:utrophin, full insert sequence;utrophin;0 day neonate thymus cDNA, RIKEN full-length enriched library, clone:A430104E21 product:utrophin, full insert sequence. (Fragment);Mus musculus 12 days embryo spinal cord cDNA, RIKEN full-length enriched library, clone:C530001M22 product:utrophin, full insert …	4649.9	4961.59	5147.65	3687.35	7048.39	7139.15	8299.12	3550.03	3265.01	4117.93	3914	4280.08	2631	1855	1390.17	1323.08	1438.37	1392.99	1589	1303	1111	1309	1098.98	1207	1374	1444	1448	2011	2058.01	2159.41	2084
Pabpn1	NM_019402;AK032172;AK157143	NM_019402	poly(A) binding protein, nuclear 1	4648.81	4927.57	4634.52	3807.02	3905.78	3723.47	4277.98	4231.24	4190.96	4566.55	4807.48	4933.07	3346.76	4697.99	3818.05	3782.11	4150.82	4139.87	4450.81	1128.98	943.01	1194.83	958.95	766.45	854.95	852	859	1929.94	2194	1834.02	2195
Ube2z	NM_172300	NM_172300	ubiquitin-conjugating enzyme E2Z	4637	4993.99	4808.97	8439.95	3230.55	3336.95	3977.69	4101	4164.01	5112	6403.99	6485.04	4170.97	5201.05	5844.68	5491.29	6160.98	5903.16	6234	5349.79	4698	5581.97	4942.45	5236.76	5745.61	5856	5819.81	5657.83	6140.13	5423	5812.68
mKIAA4075	AK147695		Mus musculus adult male urinary bladder cDNA, RIKEN full-length enriched library, clone:9530019N15 product:CHROMODOMAIN HELICASE-DNA-BINDING PROTEIN 4 (CHD-4) (MI-2 AUTOANTIGEN 218 KDA PROTEIN) (MI2-BETA) homolog [Homo sapiens], full insert sequence	4633.41	4838.52	4517.46	4744.99	4585.28	4172.25	4512.34	5530.39	4999.78	5979.31	6202.98	6769.78	4569.42	3127.24	2031.33	1953.7	1956.34	1934.46	1811.77	1323.91	1103.99	975.73	944.17	811.92	979.68	986.73	1319.19	1050.21	1055.12	931.51	957.57
D15Ertd621e	NM_145959	NM_145959	hypothetical protein LOC210998	4629.37	4960.43	5013.86	4439.09	3717.99	3602.9	4450.83	4779	5063.64	6331.97	6001.63	6098.14	4055.74	3948.12	4082.04	3646	4081.6	3950.08	4214.3	3445.03	3068	3506.07	2859	3112.24	3415.88	3583.92	3572.14	3356	3203.19	3115.27	3421.7
Pdzd4	AK046101;NM_001029868	NM_001029868	PDZ domain containing 4	4622	5006.2	4819.82	5707.51	3651	3707	4005	546.39	515	534	1880.03	1955.64	1225.78	1592.99	6743.86	6372.2	6984.81	6577.88	7152.93	3190.85	2684.01	3198.81	2746.15	2213.82	2448.41	2497.01	2307.65	2551.1	2641.73	2302.94	2603
Farsb	AK012154;NM_011811	NM_011811	phenylalanyl-tRNA synthetase, beta subunit	4618.7	4979.63	4729.04	4690.36	2792.34	2750.91	3226.59	2153.51	2395.46	2760.35	2490.12	2387.57	1651.07	1812.91	2940.46	2739.98	2766.04	2935.8	2926.34	2298.55	2108.3	2363.07	2151.14	2148.05	2294.39	2354.61	2432.74	2167.81	2362.6	2089.34	2087.03
Lypla1	NM_008866;AK050549	NM_008866	lysophospholipase 1	4617.38	4770.65	5049.25	5577.01	5074.54	5227.18	5870.85	2828.38	2759.18	3163.91	2147.27	2283.3	1474.38	1718.38	1163.11	1156.63	1222.28	1150.99	1218.69	952.68	819.39	1006.01	920.51	980	1170.69	1212.39	1217.17	1101.2	1259.07	1155.06	1273.62
Nudt21	NM_026623	NM_026623	nudix (nucleoside diphosphate linked moiety)	4612.09	4746.74	4678	8133	3656.53	3554	4147.1	4098.68	4430.68	4487.01	3485.99	3535.22	2294.13	2742.54	2017.96	1981.89	2100.99	1990	2089.94	1557.02	1348	1474	1296	1276	1415	1495.92	1522	1147	1210.05	1142.87	1317.97
Sdad1	AK164608;NM_172713	NM_172713	SDA1 domain containing 1	4611.01	4769.68	4640.43	4594.72	3200.92	3268.46	3816.15	1793.06	1928.08	2413.94	1904	1973.99	1250	1322.09	1973.3	1779.57	1949.5	1996.62	1969.04	1412.4	1198.04	1489.96	1230	1506	1580.14	1636.93	1686.8	1331.86	1309	1348.17	1398.04
Rex2	NM_009051;AF051348	NM_009051	reduced expression 2;Mus musculus putative REX-2 mRNA, complete cds	4610.74	4733.04	5121.29	4096.55	4602.26	4707.57	5820.79	171.23	178.48	303.14	208.99	252.09	131.06	122.82	286.85	216.61	258.25	187.75	235.95	36.63	43.3	50.67	17.65	31.39	22.55	22.8	18.99	23.72	25.99	15.66	35.49
Upf1	AK148196;NM_030680	NM_030680	regulator of nonsense transcripts 1	4610.19	4977.87	4682.7	5431.71	5191.98	5317	5924	3506.14	3582.48	4253	4903.15	4939.96	3420.52	3691	2463.03	2437.99	2633.96	2591	2738.93	1633	1388	1597.72	1474	1334.74	1586	1486	1495.2	1737.98	1749.99	1592.01	1821
Clta	NM_001080384;NM_016760;AK146965;NM_001080386;NM_001080385	NM_001080384;NM_016760;NM_001080386;NM_001080385	clathrin, light polypeptide (Lca) isoform c;clathrin, light polypeptide (Lca) isoform b;clathrin, light polypeptide (Lca) isoform d;clathrin, light polypeptide (Lca) isoform a	4610	4945.02	4835.45	5538	2562	2379.93	2758	4187.84	4270	4935	5132.67	4971.95	4049.92	5561.97	7460.6	7258.05	8067.09	7992.9	8010.97	6588	5878.74	6749.05	6121.26	6062.65	6714.6	6719.51	6248	6655.07	7810.12	6264.99	7065.4
Vcl	NM_009502;AK135530	NM_009502	vinculin	4604.66	4868.81	4836.06	4254.08	2570.99	2700.97	3319	4982	5160	6258.5	4361.01	4584.99	2954.87	2992.98	1832	1728	2015.37	1709	1873.88	1546	1336	1565.98	1320.37	1069	1211	1356.14	1322	1327	1376	1229	1438
Nfe2l1	NM_008686;AF071084;AK154167;AK148471;AK153529	NM_008686	nuclear factor, erythroid derived 2,-like 1	4604.17	5068.85	5050.11	7528.5	3920	3943.37	4582.32	7233.38	7071.61	8351.8	8303.85	8238.36	5559	6021.81	9974.05	9461.15	10224.4	9647.5	10667.5	14572.4	13246.2	15463.2	14348	17249.4	18928.3	18948.4	19069.5	18223.7	21245.9	19471.7	19575.8
Bub3	NM_009774	NM_009774	budding uninhibited by benzimidazoles 3 homolog	4603	4928.91	4955.05	4244.96	3282.81	3316	3908	4102.99	4384	4881.9	4081	4127.03	2787.78	3489	2847.67	2648.28	2911.24	2965.64	3198	1457	1226	1419	1260	1171.88	1376	1389	1262	1545	1561.05	1296	1569.99
Ddit4	NM_029083	NM_029083	DNA-damage-inducible transcript 4	4590	4819.01	3463	4304.15	1638	1645	1752.92	546.8	550	507.9	1317	1177.19	775	997	1895	1853.11	2009	1850.86	2089.16	1621	1645.66	1893.9	1692.03	1418	1619	1645	1647	956	1003	808	1010
Dnttip2	NM_153806	NM_153806	acidic 82 kDa protein	4586.77	4546.86	4797.77	4228.66	2846.77	2985.39	3602.43	2583.78	2702.97	3420.41	2545.78	2757.37	1672.99	1900.04	1504	1409.98	1461.01	1429.11	1441.11	809	724.99	831.45	704	796	811.11	913.87	804.99	816	919.91	859	899
Cops2	AK010383;AK010383;NM_009939;AK145225;AK145225	NM_009939	COP9 (constitutive photomorphogenic) homolog;COP9 (constitutive photomorphogenic) homolog;Mus musculus COP9 complex subunit 2 (COPS2) mRNA, complete cds;Mus musculus COP9 complex subunit 2 (COPS2) mRNA, complete cds	4580.48	4692.04	4799.39	5795.18	3208.13	3376.75	3945.28	4912.82	5024.97	6312.89	5428	5792.58	3567.02	4092.7	3925.29	3677.86	3786.56	3759	3829.96	3515.56	3333.2	3945.33	3126.03	3526.28	4047.04	4014	4224.85	3839.99	4277.66	3805.57	4165
Ddx46	NM_145975	NM_145975	DEAD box polypeptide 46	4574.56	4937.81	4876.75	4059.45	3567.56	3838.07	4284.37	4208.17	4072.32	5291.17	3939.23	4158.62	2600.84	2467.18	2011.06	1885.43	2061.06	1903.19	2114.99	1048.93	861	1043	906.39	798.25	913.03	939.99	1000	1203	1146	1168.09	1301.01
Sall1	BC062937;NM_021390	NM_021390	sal-like 1	4572.92	5001	5119.08	3135	6446.06	6801.95	7670.86	6058.85	5941.7	6169	3711	3536	2528.13	2223.73	735	739	862	797	850.83	104	79	87	76	52	65	76	58	70	47	63	64
Tdg	NM_011561;NM_172552	NM_011561;NM_172552	thymine DNA glycosylase isoform 1;thymine DNA glycosylase isoform 2	4572.82	4991.69	5016	4861.44	3427.89	3460	4081.48	6471.52	6794.54	6967.66	8866.67	9246.97	5829.02	6896.5	4396.91	4097.05	4435.85	4342.87	4633.5	2182.99	1862.79	2085.18	1853.83	1545.4	1738.99	1814.97	1782.59	1307.94	1442.03	1278	1260.02
Snrpd3	NM_026095	NM_026095	small nuclear ribonucleoprotein D3	4566.29	4582.91	4401.11	4013.59	2163.99	2172.43	2518.39	2493.14	2534.98	3046.95	2403.05	2624.25	1545.13	2121.33	2157.24	1998.58	2229.97	2058	2125.89	1075.4	953.98	1131	891.58	974.95	958.23	1001.93	1114.95	907.94	1003.59	867.78	924
Snrpe	NM_009227	NM_009227	small nuclear ribonucleoprotein E	4552.95	4476.97	4819.8	4653.23	2365.27	2231.29	2474.96	3550	3640.39	3945	3217.52	3415.99	2026	2880.96	1471	1390.97	1421	1462	1495	687	590	711	584	536	590	632	674	525	623.88	540.64	605
Nmt1	NM_008707	NM_008707	N-myristoyltransferase 1	4544.12	4775.88	4807	7481.84	2580.99	2531	2946.77	3013.83	3308	3783	3158.19	3133	2098	2212	2624	2515.98	2747.24	2728	2719	2683	2237	2737.02	2548.97	2609.98	3165.94	3026.37	2942.45	3125.1	3143	2898.82	3172
Txnl1	AK144211;NM_016792	NM_016792	thioredoxin-like 1	4543.15	4599.35	4638.19	4572.4	2934.78	2998.65	3360.47	3024.22	3185.78	4000.45	3056.13	3089.68	1988.75	2478.02	4121.09	3818.06	4044.66	3850.81	4076.46	3700.16	3445.94	4089.49	3376.94	3361.95	3839.59	3943.96	4092.65	3451.58	3943.28	3383.49	3685.92
Asns	NM_012055	NM_012055	asparagine synthetase	4542.14	4778.95	4910.99	7804.76	6167.76	6295	7891.85	2311	2536	3068	3187.84	3221	2081	2700	5698	5086.7	5582.01	5545.55	5672.64	4567	3993.47	4507.42	4141	5111	5348.22	5412	5761	4389.93	5226.29	4789.03	4526.99
Ipo9	NM_153774	NM_153774	importin 9	4537.19	4923.1	4991.51	4677.97	4636.34	4821.28	5585.94	10417	10626.3	12115.4	14140.3	14805.2	9719.83	9618.72	8236.26	7651.59	8677.48	8131.15	8754.14	5555.36	5024.73	5987.92	5157.05	5028.78	5706.7	5756.26	6097.29	6108.68	6158.56	5725.31	6554.68
Slbp	NM_009193;AK131729;BC029631	NM_009193	stem-loop binding protein	4536.73	4620.26	4837.66	3636.98	1939.42	1946.98	2214.1	3004.78	3113.4	3796.43	2295.01	2272.99	1518.1	1798.9	1919.56	1755.51	1794.81	1798.46	1796	1095.05	1087.23	1198	1048	965	1146	1158	1153	1094.19	1251	1057.88	1197.97
Tjp1	BC013769;NM_009386	NM_009386	tight junction protein 1	4534.45	4942.75	4923.94	6291.96	4163.98	4237.13	4988.9	4924.83	4964.66	6856.05	3457.85	3550.25	2448.91	1879.89	2379	2163.09	2388.11	2310.76	2472	1187	1056	1227.95	1064	824.24	849	925	924	820	686	765	837.17
Mcm10	AK041749;BC023236;AK021211;BC039663;NM_027290	NM_027290	Mus musculus ES cells cDNA, RIKEN full-length enriched library, clone:C330019M07 product:hypothetical protein, full insert sequence;3 days neonate thymus cDNA, RIKEN full-length enriched library, clone:A630034E16 product:similar to MCM10P;minichromosome maintenance complex component 10;Mus musculus 8 days embryo whole body cDNA, RIKEN full-length enriched library, clone:5730599C18 product:similar…	4532.38	4747.9	4806.27	4193.99	3396.65	3494.57	4033	1496	1584.05	2355.7	662	634	447	450	363	384.75	330	357	341	10	10	8	11	14	16	8	8	16	22	14	18
2610305D13Rik	BC058858;NM_145078	NM_145078	hypothetical protein LOC112422	4525	4666.91	4888.83	3604.93	2813.06	2862.59	3665.85	164.42	145.46	299.1	148.55	185.79	98.59	114.18	155.85	156.3	147.19	145.34	154.45	13.27	6.13	6.05	8.3	24.01	9.71	8	9.16	5.98	12.96	7.29	7.3
Pcm1	AF352180;NM_023662;AK052710	NM_023662	pericentriolar material 1	4523.82	4609.93	4734.62	5753.24	5588.91	5740.41	6862.05	8100.39	7884.04	9638.93	8106.42	8810.8	5497.67	4394.84	6964.08	6384.07	6854.27	6625.12	7140.21	5992.43	5723.83	6584.31	5491.35	5063.87	5493.43	5835.72	6004.2	5382.22	4926.01	5276.62	5774.12
Mapre1	NM_007896	NM_007896	microtubule-associated protein, RP/EB family	4520.2	4706.97	4855.15	5457.74	3305.45	3346.85	3864.42	8398.03	8476.41	9911.46	12904.3	13935.6	8587.99	9366.66	13153.1	12508.5	13610.7	12999.3	13609.4	7813.24	7306.64	8161.35	7000.79	5565.71	6208.56	6585.73	6477.26	3750.72	3925.31	3755.64	3861.28
Idi1	NM_145360	NM_145360	isopentenyl-diphosphate delta isomerase isoform	4519	4658	4787.07	3973.02	2238	2138	2515	3556	4070	4302.56	5636.99	6119.99	3879.47	4334	8263	7898.32	8535.16	8118.2	8494.06	3690.05	4192.17	5216	4401.84	2716.99	3345.72	2851	3259.14	1820	2451.02	2013	1842
Srp72	NM_025691;AK164641	NM_025691	Mus musculus 8 days embryo whole body cDNA, RIKEN full-length enriched library, clone:5730412O15 product:signal recognition particle 72, full insert sequence;signal recognition particle 72	4515.64	4873.47	4943.06	5339.08	3983.98	3933.38	4707.23	4908.81	5151.21	6187.01	5470.65	5700.94	3661.49	3649.33	5197.22	4695.54	5359.17	5064.63	5165.07	4187.77	3812.18	4406.87	3858.02	3986.29	4459.25	4516.84	4590.96	4076.86	3896.51	3750.23	4266.28
Diap1	AK140734;NM_007858	NM_007858	diaphanous homolog 1	4512.49	4779.89	4747.07	6086.72	3833.79	3875.8	4391.8	1307	1343	1720.91	1495.13	1456.35	995	1039.46	1398.54	1421.16	1471.41	1385.55	1547.8	668	539	691.34	535.99	597.04	615	642.26	642.99	761	695	750	800.09
Snrpa	NM_001046637;L15447;NM_015782	NM_001046637;NM_015782	small nuclear ribonucleoprotein polypeptide A	4505.46	4860	4619.94	4868.41	3246	3367.99	3796	3704	4099.09	4124.06	3323	3175	2076	2759	2599.21	2523.44	2536.79	2559	2715.99	1310	1154	1318	1170	1078	1202	1173	1137.98	1268	1352	1175.43	1376.21
Cul7	AK155454;BC024345;NM_025611;BC059865	NM_025611	Cullin-7 (CUL-7) (p185) (p193);cullin 7	4505.09	4976.85	4996.41	2980.34	4050.91	4046.94	4636.55	4780.06	4802.73	6209.14	6442.07	6244.58	4333.67	4913.82	4419.88	4166.38	4678.11	4437.82	4786.08	3954.94	3352.08	4006.87	3743.29	3322.8	3591.91	3818.14	3649.06	2751.66	2808.85	2401.21	2898.13
Zfp57	NM_001013745;NM_009559;AK139625	NM_001013745;NM_009559	zinc finger protein 57	4504.99	4944	4855.58	2692	3759.94	3984	4370.06	1218	1300.99	1240	2838	2904	1829	2301.65	3258	2957	3397.98	3173.22	3370.5	828	719	854	801	501	579	519	667	594	634	666	678
Psmd13	NM_011875;AK171504	NM_011875	proteasome 26S non-ATPase subunit 13;B6-derived CD11 +ve dendritic cells cDNA, RIKEN full-length enriched library, clone:F730223L15 product:proteasome (prosome, macropain) 26S subunit, non-ATPase, 13, full insert sequence	4503.18	4855	4792	5607	2551	2481.99	3010	4028	4080.35	4358.54	4547	4460	2883	3915	3397.22	3307.99	3603.86	3442.35	3632	2793	2553.06	2829.52	2634.97	2574	2854	2910	2954	2474	2768.01	2373	2488
Ap2a2	NM_007459	NM_007459	adaptor protein complex AP-2, alpha 2 subunit	4502.19	5063.74	4753.62	5486.49	3872.5	3979.54	4575.61	4875.87	5242.68	6442.52	6905.07	6967.12	4727.23	5152.59	8885.64	8389.73	9355.03	8757.7	9352.55	8648	7607.42	8836.41	7992.38	6471.61	7218.14	7370.25	6962.47	5890.91	5754.1	5209.46	6021.01
Nucks1	BC039951;NM_175294	NM_175294	nuclear casein kinase and cyclin-dependent	4501.79	4681.55	4828.15	5043.99	5955.82	6417.37	7363.03	6359.47	6372.98	8393.79	5759.86	6189.77	4009.81	3505.12	3447.88	3232.58	3372.41	3268.87	3466.4	2376.1	2272.08	2503.43	2116.09	1919.88	2049.31	2137.61	2210	1552.84	1454.96	1444	1624
Rpa2	NM_011284;AK011530	NM_011284	replication protein A2	4498	4832	4984	3940	2205.26	2244	2597	2033.12	2201	2653.06	1169	1181	842	1019	778	805	839	815	866	359	310	351	271	279	299	308	278	280	305.93	247	256
5730427N09Rik	AK019991;NM_021552	NM_021552	TGF beta-inducible nuclear protein 1	4494.98	4490.22	4632.93	5290.58	3150.75	3177.49	3650.87	4281.5	4731.25	4937.81	3793.66	3916.41	2548.58	2992.42	2347.87	2191.36	2344.09	2242.01	2445.28	1465.48	1297.53	1492.28	1311	1270.95	1413.58	1526.24	1472.75	1290.08	1565	1213.13	1351.82
Wdr57	NM_025645	NM_025645	U5 snRNP-specific protein (Prp8-binding)	4484.44	4924.02	4931.13	4918.02	2341	2251.02	2562	2849	3083.03	3291	2371	2301	1639	2057	1426	1409	1501	1410.98	1538	646	551	636.1	531	512	559	546	537	411.98	400	347	390
C920006C10Rik	NM_133766;AK052906	NM_133766	RIKEN cDNA C920006C10;16 days neonate heart cDNA, RIKEN full-length enriched library, clone:D830035G05 product:5' similar to CONSERVED MEMBRANE PROTEIN AT 44E	4484.22	4712.72	4654.5	3293.87	2549.74	2491.83	2999.6	1855.63	1911.8	2633.92	2207.76	2328.72	1441.95	1373.81	2139.9	1825.7	2179.77	1952.28	2096.87	2672.45	2548.78	2823.78	2530.97	4026.82	4589.84	4616.87	4745.27	5779.5	6216.18	6051.74	6534.21
2900010J23Rik	AK018775;NM_175190	NM_175190	hypothetical protein LOC72931;Mus musculus adult male hippocampus cDNA, RIKEN full-length enriched library, clone:2900010J23 product:hypothetical protein, full insert sequence	4483.71	4429.83	4415.02	3845	2736	2694	3218.99	3263	3362	3683.56	2938.47	3046	1910	2434.98	3737	3609	3838.04	3773	4044	3106	2838	3376	2865.18	2747	3249	3330	3258	2898	3376	2846	3070.82
Bcas2	NM_026602	NM_026602	breast carcinoma amplified sequence 2	4475.15	4476.96	4495.88	4215.11	2629.19	2676.56	3005.9	1931.85	2127.73	2444.63	2105.39	2177.28	1512.46	1972.35	2936.58	2800	2901.28	2950.67	3052.14	1907.28	1721.47	2004.83	1732.18	1621	1830.51	1994.35	1940.16	1747.36	2035.2	1637.52	1910.28
Psmd8	NM_026545;AK168886	NM_026545	proteasome 26S non-ATPase subunit 8	4474.84	4558.25	4613.78	6140.77	2935.92	2819.98	3384.48	4083.83	4323.99	4422.45	5342.81	5202.42	3651.28	4725.7	4414.19	4373.27	4667.04	4566.66	4723.52	3261.55	2837.95	3221.64	2985.63	2779.63	3110.97	3268.52	3070.52	2423.06	2604.45	2334.83	2535.88
Usp48	NM_130879;BC021769;AK166158;AK133251;AK220190	NM_130879	ubiquitin specific protease 48	4469.82	4631.76	4589.94	3997.69	4928.93	4982.04	5757.58	2885.58	3031.92	3906.86	3915.76	3952.6	2651.27	2659	3164.28	2789.07	3125.89	3005.95	3271.36	1794.31	1475.99	1829.07	1601.92	1316.91	1508	1438.67	1626.94	1507.93	1616.98	1493.96	1672.58
Ppp2r2a	BC054850;NM_028032	NM_028032	alpha isoform of regulatory subunit B55, protein	4464.62	4660.16	4923.49	4428.85	2970.87	2934.75	3477.88	2971.79	3289.23	3968.68	3821.75	4029.72	2576.27	3069.6	3404.99	3162.56	3233.2	3220.35	3242.49	2685.87	2475.2	2921.93	2503.2	2526.82	2924.97	2957.5	2984.64	2581.18	2899.29	2561.72	2714.01
[truncated: 21,019 more rows]
